# Supplementary material for: 1′-Methyl-4′-[4-(trifluoro­meth­yl)phen­yl]dispiro­[indan-2,2′-pyrrolidine-3′,2′′-indan]-1,3,1′′-trione
Source: Acta Crystallogr Sect E Struct Rep Online. 2011 Oct 29;67(Pt 11):o3125. doi: 10.1107/S1600536811044527 (PMC3247509; doi:10.1107/S1600536811044527)
Supplement: Supplementary file 1 [file e-67-o3125-sup1.cif]

##############################################################################
#                                                                            #
# This CIF contains the data in a paper accepted for publication in          #
# Acta Crystallographica Section E. It conforms to the requirements of       #
# Notes for Authors for Acta Crystallographica Section E, and has been       #
# peer reviewed under the auspices of the IUCr Commission on Journals.       #
#                                                                            #
# Full details of the Crystallographic Information File format               #
# are given in the paper "The Crystallographic Information File (CIF):       #
# a New Standard Archive File for Crystallography" by S. R. Hall, F. H.      #
# Allen and I. D. Brown [Acta Cryst. (1991), A47, 655-685].                  #
#                                                                            #
# The current version of the core CIF dictionary is obtainable from          #
# ftp://ftp.iucr.org/pub/cif_core.dic.                                       #
#                                                                            #
# Software is freely available for graphical display of the structure(s)     #
# in this CIF. For information consult the CIF software page                 #
# http://www.iucr.org/resources/cif/software.                                #
#                                                                            #
# This file may be used for bona fide research purposes within the           #
# scientific community so long as proper attribution is given to the journal # 
# article from which it was obtained.                                        #
#                                                                            #
##############################################################################
data_global
_audit_creation_method     'form.cif (version 2.0)'
_journal_data_validation_number     ?
_journal_date_recd_electronic     2011-10-19
_journal_date_accepted     2011-10-25
_journal_name_full     'Acta Crystallographica, Section E'
_journal_year     2011
_journal_volume     67
_journal_issue     11
_journal_page_first     o3125
_journal_page_last     o3125
_journal_paper_category     QO
_journal_coeditor_code     HB6459
_publ_contact_author_name     'Prof. Fun, Hoong-Kun'
_publ_contact_author_address
;
      X-ray Crystallography Unit
      School of Physics
      Universiti Sains Malaysia
      11800 USM, Penang
      MALAYSIA
;
_publ_contact_author_email     'hkfun@usm.my'
_publ_contact_author_fax     '604 6579150'
_publ_contact_author_phone     '604 6533652'
_publ_section_title
;\
1'-Methyl-4'-[4-(trifluoromethyl)phenyl]dispiro[indan-2,2'-pyrrolidine-3',2''-\
indan]-1,3,1''-trione
;
loop_
    _publ_author_name
    _publ_author_footnote
    _publ_author_address
    'Ang Chee Wei' ?
;
     Institute for Research in Molecular Medicine
      Universiti Sains Malaysia
      11800 USM, Penang
      Malaysia
;
    'Mohamed Ashraf Ali' ?
;
      Institute for Research in Molecular Medicine
      Universiti Sains Malaysia
      11800 USM, Penang
      Malaysia
;
    'Tan Soo Choon' ?
;
     Institute for Research in Molecular Medicine
      Universiti Sains Malaysia
      11800 USM, Penang
      Malaysia
;
    'Madhukar Hemamalini' ?
;
      X-ray Crystallography Unit
      School of Physics
      Universiti Sains Malaysia
      11800 USM, Penang
      Malaysia
;
    'Hoong-Kun Fun'
;
      Thomson Reuters ResearcherID: A-3561-2009.
;
;
      X-ray Crystallography Unit
      School of Physics
      Universiti Sains Malaysia
      11800 USM, Penang
      Malaysia
;
data_I
_audit_creation_method     SHELXL-97
_chemical_name_systematic
;
1'-Methyl-4'-[4-(trifluoromethyl)phenyl]dispiro[indan-2,2'-pyrrolidine-
3',2''-indan]-1,3,1''-trione
;
_chemical_name_common     ?
_chemical_formula_moiety     'C28 H20 F3 N O3'
_chemical_formula_sum     'C28 H20 F3 N O3'
_chemical_formula_iupac     'C28 H20 F3 N O3'
_chemical_formula_weight     475.45
_chemical_melting_point     ?
_symmetry_cell_setting     monoclinic
_symmetry_space_group_name_H-M     'P 21/n'
_symmetry_space_group_name_Hall     '-P 2yn'
loop_
    _symmetry_equiv_pos_as_xyz
    'x, y, z'
    '-x+1/2, y+1/2, -z+1/2'
    '-x, -y, -z'
    'x-1/2, -y-1/2, z-1/2'
_cell_length_a     7.8070(2)
_cell_length_b     22.0878(5)
_cell_length_c     13.1278(3)
_cell_angle_alpha     90.00
_cell_angle_beta     101.420(2)
_cell_angle_gamma     90.00
_cell_volume     2218.93(9)
_cell_formula_units_Z     4
_cell_measurement_reflns_used     3175
_cell_measurement_theta_min     2.43
_cell_measurement_theta_max     28.98
_cell_measurement_temperature     100.0(10)
_exptl_crystal_description     block
_exptl_crystal_colour     yellow
_exptl_crystal_size_max     0.27
_exptl_crystal_size_mid     0.15
_exptl_crystal_size_min     0.13
_exptl_crystal_density_diffrn     1.423
_exptl_crystal_density_meas     ?
_exptl_crystal_density_method     'not measured'
_exptl_crystal_F_000     984
_exptl_absorpt_coefficient_mu     0.109
_exptl_absorpt_correction_type     multi-scan
_exptl_absorpt_process_details     '(SADABS; Bruker, 2009)'
_exptl_absorpt_correction_T_min     0.971
_exptl_absorpt_correction_T_max     0.986
_exptl_special_details
;
The crystal was placed in the cold stream of an Oxford Cryosystems Cobra
open-flow nitrogen cryostat (Cosier & Glazer, 1986) operating at
100.0(1) K.
;
_diffrn_ambient_temperature     100.0(10)
_diffrn_radiation_type     MoK\a
_diffrn_radiation_wavelength     0.71073
_diffrn_radiation_source     'fine-focus sealed tube'
_diffrn_radiation_monochromator     graphite
_diffrn_measurement_device_type     'Bruker SMART APEXII CCD'
_diffrn_measurement_method     '\f and \w scans'
_diffrn_detector_area_resol_mean     .
_diffrn_reflns_number     22102
_diffrn_reflns_av_R_equivalents     0.0771
_diffrn_reflns_av_sigmaI/netI     0.0969
_diffrn_reflns_theta_min     1.83
_diffrn_reflns_theta_max     30.19
_diffrn_reflns_theta_full     30.19
_diffrn_measured_fraction_theta_max     0.991
_diffrn_measured_fraction_theta_full     0.991
_diffrn_reflns_limit_h_min     -11
_diffrn_reflns_limit_h_max     11
_diffrn_reflns_limit_k_min     -30
_diffrn_reflns_limit_k_max     31
_diffrn_reflns_limit_l_min     -18
_diffrn_reflns_limit_l_max     18
_diffrn_standards_number     0
_diffrn_standards_interval_count     .
_diffrn_standards_interval_time     .
_diffrn_standards_decay_%     ?
_refine_special_details
;
 Refinement of F^2^ against ALL reflections.  The weighted R-factor wR and
 goodness of fit S are based on F^2^, conventional R-factors R are based
 on F, with F set to zero for negative F^2^. The threshold expression of
 F^2^ > 2sigma(F^2^) is used only for calculating R-factors(gt) etc. and is
 not relevant to the choice of reflections for refinement.  R-factors based
 on F^2^ are statistically about twice as large as those based on F, and R-
 factors based on ALL data will be even larger.
;
_reflns_number_total     6530
_reflns_number_gt     3872
_reflns_threshold_expression     I>2\s(I)
_refine_ls_structure_factor_coef     Fsqd
_refine_ls_matrix_type     full
_refine_ls_R_factor_all     0.1336
_refine_ls_R_factor_gt     0.0703
_refine_ls_wR_factor_gt     0.1345
_refine_ls_wR_factor_ref     0.1615
_refine_ls_goodness_of_fit_ref     1.037
_refine_ls_restrained_S_all     1.037
_refine_ls_number_reflns     6530
_refine_ls_number_parameters     317
_refine_ls_number_restraints     0
_refine_ls_hydrogen_treatment     constr
_refine_ls_weighting_scheme     calc
_refine_ls_weighting_details
         'calc w=1/[\s^2^(Fo^2^)+(0.0624P)^2^+0.6034P] where P=(Fo^2^+2Fc^2^)/3'
_atom_sites_solution_hydrogens     geom
_atom_sites_solution_primary     direct
_atom_sites_solution_secondary     difmap
_refine_ls_shift/su_max     ?
_refine_ls_shift/su_max_lt     0.001
_refine_ls_shift/su_mean     0.000
_refine_diff_density_max     0.476
_refine_diff_density_min     -0.399
_refine_ls_extinction_method     none
_refine_ls_extinction_coef     ?
loop_
    _atom_type_symbol
    _atom_type_description
    _atom_type_scat_dispersion_real
    _atom_type_scat_dispersion_imag
    _atom_type_scat_source
    'C' 'C' 0.0033 0.0016
                         'International Tables Vol C Tables 4.2.6.8 and 6.1.1.4'
    'H' 'H' 0.0000 0.0000
                         'International Tables Vol C Tables 4.2.6.8 and 6.1.1.4'
    'N' 'N' 0.0061 0.0033
                         'International Tables Vol C Tables 4.2.6.8 and 6.1.1.4'
    'O' 'O' 0.0106 0.0060
                         'International Tables Vol C Tables 4.2.6.8 and 6.1.1.4'
    'F' 'F' 0.0171 0.0103
                         'International Tables Vol C Tables 4.2.6.8 and 6.1.1.4'
_computing_data_collection     'APEX2 (Bruker, 2009)'
_computing_cell_refinement     'SAINT (Bruker, 2009)'
_computing_data_reduction     'SAINT (Bruker, 2009)'
_computing_structure_solution     'SHELXTL (Sheldrick, 2008)'
_computing_structure_refinement     'SHELXTL (Sheldrick, 2008)'
_computing_molecular_graphics     'SHELXTL (Sheldrick, 2008)'
_computing_publication_material
                             'SHELXTL (Sheldrick, 2008) and PLATON (Spek, 2009)'
loop_
    _atom_site_type_symbol
    _atom_site_label
    _atom_site_fract_x
    _atom_site_fract_y
    _atom_site_fract_z
    _atom_site_U_iso_or_equiv
    _atom_site_adp_type
    _atom_site_calc_flag
    _atom_site_refinement_flags
    _atom_site_occupancy
    _atom_site_symmetry_multiplicity
    _atom_site_disorder_assembly
    _atom_site_disorder_group
    F F1 1.4957(2) -0.05331(7) 0.55766(14) 0.0444(4) Uani d . 1 1 . .
    F F2 1.4706(2) -0.11963(8) 0.67246(11) 0.0414(4) Uani d . 1 1 . .
    F F3 1.3006(2) -0.12198(7) 0.52402(12) 0.0404(4) Uani d . 1 1 . .
    O O1 0.8027(2) 0.12100(8) 1.06182(12) 0.0259(4) Uani d . 1 1 . .
    O O2 0.5579(2) 0.16217(8) 0.71690(12) 0.0283(4) Uani d . 1 1 . .
    O O3 0.9907(2) 0.18882(7) 0.73016(11) 0.0249(4) Uani d . 1 1 . .
    N N1 0.6695(2) 0.05913(9) 0.86261(14) 0.0208(4) Uani d . 1 1 . .
    C C1 0.6883(3) 0.33200(12) 0.90164(19) 0.0264(5) Uani d . 1 1 . .
    H H1A 0.6643 0.3729 0.8813 0.032 Uiso calc R 1 1 . .
    C C2 0.6425(3) 0.28631(11) 0.82908(18) 0.0236(5) Uani d . 1 1 . .
    H H2A 0.5879 0.2952 0.7594 0.028 Uiso calc R 1 1 . .
    C C3 0.6793(3) 0.22679(10) 0.86166(16) 0.0200(5) Uani d . 1 1 . .
    C C4 0.6483(3) 0.16958(11) 0.80161(16) 0.0207(5) Uani d . 1 1 . .
    C C5 0.7496(3) 0.11868(10) 0.87093(16) 0.0172(5) Uani d . 1 1 . .
    C C6 0.7754(3) 0.14805(11) 0.97970(16) 0.0195(5) Uani d . 1 1 . .
    C C7 0.7564(3) 0.21422(10) 0.96488(16) 0.0194(5) Uani d . 1 1 . .
    C C8 0.8017(3) 0.26022(11) 1.03752(17) 0.0228(5) Uani d . 1 1 . .
    H H8A 0.8534 0.2514 1.1077 0.027 Uiso calc R 1 1 . .
    C C9 0.7691(3) 0.31913(11) 1.00426(18) 0.0252(5) Uani d . 1 1 . .
    H H9A 0.8021 0.3515 1.0518 0.030 Uiso calc R 1 1 . .
    C C10 0.7002(3) 0.03124(11) 0.76618(17) 0.0227(5) Uani d . 1 1 . .
    H H10A 0.5973 0.0367 0.7093 0.027 Uiso calc R 1 1 . .
    H H10B 0.7239 -0.0126 0.7763 0.027 Uiso calc R 1 1 . .
    C C11 0.8606(3) 0.06418(10) 0.74080(16) 0.0183(5) Uani d . 1 1 . .
    H H11A 0.8158 0.0925 0.6822 0.022 Uiso calc R 1 1 . .
    C C12 0.9279(3) 0.10405(10) 0.83779(15) 0.0160(4) Uani d . 1 1 . .
    C C13 1.0579(3) 0.07642(10) 0.93124(16) 0.0172(5) Uani d . 1 1 . .
    H H13A 0.9951 0.0585 0.9824 0.021 Uiso calc R 1 1 . .
    H H13B 1.1316 0.0449 0.9078 0.021 Uiso calc R 1 1 . .
    C C14 1.1665(3) 0.13004(10) 0.97689(16) 0.0171(5) Uani d . 1 1 . .
    C C15 1.2772(3) 0.13615(11) 1.07356(16) 0.0209(5) Uani d . 1 1 . .
    H H15A 1.2924 0.1037 1.1221 0.025 Uiso calc R 1 1 . .
    C C16 1.3649(3) 0.19073(11) 1.09748(17) 0.0235(5) Uani d . 1 1 . .
    H H16A 1.4384 0.1957 1.1638 0.028 Uiso calc R 1 1 . .
    C C17 1.3475(3) 0.23843(11) 1.02646(17) 0.0239(5) Uani d . 1 1 . .
    H H17A 1.4090 0.2752 1.0448 0.029 Uiso calc R 1 1 . .
    C C18 1.2409(3) 0.23229(10) 0.92931(17) 0.0210(5) Uani d . 1 1 . .
    H H18A 1.2293 0.2642 0.8798 0.025 Uiso calc R 1 1 . .
    C C19 1.1512(3) 0.17805(10) 0.90651(16) 0.0173(5) Uani d . 1 1 . .
    C C20 1.0218(3) 0.16199(10) 0.81240(16) 0.0178(5) Uani d . 1 1 . .
    C C21 0.9976(3) 0.02506(10) 0.70611(16) 0.0172(5) Uani d . 1 1 . .
    C C22 1.0503(3) -0.03063(10) 0.75231(16) 0.0195(5) Uani d . 1 1 . .
    H H22A 0.9989 -0.0449 0.8076 0.023 Uiso calc R 1 1 . .
    C C23 1.1761(3) -0.06544(11) 0.71882(16) 0.0200(5) Uani d . 1 1 . .
    H H23A 1.2106 -0.1032 0.7510 0.024 Uiso calc R 1 1 . .
    C C24 1.2516(3) -0.04479(10) 0.63779(16) 0.0185(5) Uani d . 1 1 . .
    C C25 1.2032(3) 0.01078(10) 0.59215(16) 0.0203(5) Uani d . 1 1 . .
    H H25A 1.2559 0.0252 0.5375 0.024 Uiso calc R 1 1 . .
    C C26 1.0776(3) 0.04543(10) 0.62653(16) 0.0194(5) Uani d . 1 1 . .
    H H26A 1.0456 0.0836 0.5953 0.023 Uiso calc R 1 1 . .
    C C27 1.3791(3) -0.08444(11) 0.59856(17) 0.0223(5) Uani d . 1 1 . .
    C C28 0.4895(3) 0.05533(12) 0.8773(2) 0.0291(6) Uani d . 1 1 . .
    H H28A 0.4807 0.0739 0.9439 0.044 Uiso calc R 1 1 . .
    H H28B 0.4542 0.0128 0.8771 0.044 Uiso calc R 1 1 . .
    H H28C 0.4127 0.0768 0.8207 0.044 Uiso calc R 1 1 . .
loop_
    _atom_site_aniso_label
    _atom_site_aniso_U_11
    _atom_site_aniso_U_22
    _atom_site_aniso_U_33
    _atom_site_aniso_U_12
    _atom_site_aniso_U_13
    _atom_site_aniso_U_23
    F1 0.0479(11) 0.0266(9) 0.0723(12) 0.0028(7) 0.0446(9) 0.0036(8)
    F2 0.0411(10) 0.0529(11) 0.0326(8) 0.0268(8) 0.0128(7) 0.0114(7)
    F3 0.0405(10) 0.0351(9) 0.0443(9) 0.0066(7) 0.0053(7) -0.0204(7)
    O1 0.0308(10) 0.0292(10) 0.0189(7) 0.0075(7) 0.0077(7) 0.0047(7)
    O2 0.0281(10) 0.0321(10) 0.0215(8) 0.0070(8) -0.0032(7) -0.0025(7)
    O3 0.0298(10) 0.0234(9) 0.0200(8) -0.0010(7) 0.0013(7) 0.0043(7)
    N1 0.0169(10) 0.0217(11) 0.0247(9) -0.0028(8) 0.0065(8) -0.0023(8)
    C1 0.0215(12) 0.0231(13) 0.0346(13) 0.0046(10) 0.0054(10) 0.0021(10)
    C2 0.0190(12) 0.0252(13) 0.0259(11) 0.0034(10) 0.0028(9) 0.0038(10)
    C3 0.0174(11) 0.0214(13) 0.0212(10) 0.0023(9) 0.0036(9) 0.0008(9)
    C4 0.0182(11) 0.0258(13) 0.0187(10) 0.0036(9) 0.0048(8) 0.0022(9)
    C5 0.0163(11) 0.0180(12) 0.0178(9) 0.0022(9) 0.0043(8) -0.0002(8)
    C6 0.0161(11) 0.0235(13) 0.0189(10) 0.0026(9) 0.0034(8) -0.0008(9)
    C7 0.0155(11) 0.0212(12) 0.0216(10) 0.0029(9) 0.0040(8) -0.0007(9)
    C8 0.0221(12) 0.0259(13) 0.0202(10) 0.0034(10) 0.0037(9) -0.0017(9)
    C9 0.0226(13) 0.0212(13) 0.0312(12) -0.0011(10) 0.0035(10) -0.0072(10)
    C10 0.0180(12) 0.0239(13) 0.0276(11) -0.0023(9) 0.0081(9) -0.0055(10)
    C11 0.0182(11) 0.0186(12) 0.0177(10) 0.0003(9) 0.0024(8) -0.0012(9)
    C12 0.0164(11) 0.0153(11) 0.0162(9) 0.0001(8) 0.0028(8) 0.0000(8)
    C13 0.0145(11) 0.0178(12) 0.0190(10) 0.0018(8) 0.0023(8) 0.0013(8)
    C14 0.0161(11) 0.0162(12) 0.0196(10) 0.0012(9) 0.0050(8) -0.0013(8)
    C15 0.0186(11) 0.0235(13) 0.0201(10) 0.0020(9) 0.0025(9) 0.0027(9)
    C16 0.0219(12) 0.0276(14) 0.0194(10) -0.0018(10) 0.0004(9) -0.0047(9)
    C17 0.0232(12) 0.0212(13) 0.0280(11) -0.0037(10) 0.0064(9) -0.0049(10)
    C18 0.0220(12) 0.0173(12) 0.0241(11) -0.0027(9) 0.0059(9) 0.0005(9)
    C19 0.0178(11) 0.0163(12) 0.0182(10) 0.0007(8) 0.0049(8) -0.0009(8)
    C20 0.0171(11) 0.0188(12) 0.0172(10) 0.0022(9) 0.0031(8) -0.0002(8)
    C21 0.0168(11) 0.0176(12) 0.0169(9) -0.0030(8) 0.0022(8) -0.0033(8)
    C22 0.0226(12) 0.0181(12) 0.0193(10) -0.0017(9) 0.0078(9) -0.0001(9)
    C23 0.0248(12) 0.0160(12) 0.0195(10) 0.0011(9) 0.0051(9) 0.0006(8)
    C24 0.0184(11) 0.0188(12) 0.0185(10) -0.0017(9) 0.0041(8) -0.0019(9)
    C25 0.0229(12) 0.0211(12) 0.0180(10) -0.0020(9) 0.0064(9) 0.0022(9)
    C26 0.0220(12) 0.0164(12) 0.0195(10) 0.0017(9) 0.0034(9) 0.0014(8)
    C27 0.0259(13) 0.0201(13) 0.0221(10) -0.0006(10) 0.0077(9) 0.0014(9)
    C28 0.0203(13) 0.0342(15) 0.0344(13) -0.0006(11) 0.0092(10) -0.0032(11)
_geom_special_details
;
 All esds (except the esd in the dihedral angle between two l.s. planes)
 are estimated using the full covariance matrix.  The cell esds are taken
 into account individually in the estimation of esds in distances, angles
 and torsion angles; correlations between esds in cell parameters are only
 used when they are defined by crystal symmetry.  An approximate (isotropic)
 treatment of cell esds is used for estimating esds involving l.s. planes.
;
loop_
    _geom_bond_atom_site_label_1
    _geom_bond_atom_site_label_2
    _geom_bond_site_symmetry_2
    _geom_bond_distance
    _geom_bond_publ_flag
    F1 C27 . 1.336(3) ?
    F2 C27 . 1.335(3) ?
    F3 C27 . 1.335(3) ?
    O1 C6 . 1.214(3) ?
    O2 C4 . 1.204(2) ?
    O3 C20 . 1.213(2) ?
    N1 C5 . 1.451(3) ?
    N1 C28 . 1.458(3) ?
    N1 C10 . 1.470(3) ?
    C1 C2 . 1.385(3) ?
    C1 C9 . 1.399(3) ?
    C1 H1A . 0.9500 ?
    C2 C3 . 1.395(3) ?
    C2 H2A . 0.9500 ?
    C3 C7 . 1.397(3) ?
    C3 C4 . 1.484(3) ?
    C4 C5 . 1.560(3) ?
    C5 C6 . 1.545(3) ?
    C5 C12 . 1.572(3) ?
    C6 C7 . 1.478(3) ?
    C7 C8 . 1.390(3) ?
    C8 C9 . 1.380(3) ?
    C8 H8A . 0.9500 ?
    C9 H9A . 0.9500 ?
    C10 C11 . 1.541(3) ?
    C10 H10A . 0.9900 ?
    C10 H10B . 0.9900 ?
    C11 C21 . 1.513(3) ?
    C11 C12 . 1.552(3) ?
    C11 H11A . 1.0000 ?
    C12 C20 . 1.544(3) ?
    C12 C13 . 1.554(3) ?
    C13 C14 . 1.510(3) ?
    C13 H13A . 0.9900 ?
    C13 H13B . 0.9900 ?
    C14 C15 . 1.393(3) ?
    C14 C19 . 1.396(3) ?
    C15 C16 . 1.391(3) ?
    C15 H15A . 0.9500 ?
    C16 C17 . 1.396(3) ?
    C16 H16A . 0.9500 ?
    C17 C18 . 1.385(3) ?
    C17 H17A . 0.9500 ?
    C18 C19 . 1.390(3) ?
    C18 H18A . 0.9500 ?
    C19 C20 . 1.476(3) ?
    C21 C26 . 1.393(3) ?
    C21 C22 . 1.397(3) ?
    C22 C23 . 1.386(3) ?
    C22 H22A . 0.9500 ?
    C23 C24 . 1.391(3) ?
    C23 H23A . 0.9500 ?
    C24 C25 . 1.385(3) ?
    C24 C27 . 1.492(3) ?
    C25 C26 . 1.388(3) ?
    C25 H25A . 0.9500 ?
    C26 H26A . 0.9500 ?
    C28 H28A . 0.9800 ?
    C28 H28B . 0.9800 ?
    C28 H28C . 0.9800 ?
loop_
    _geom_angle_atom_site_label_1
    _geom_angle_atom_site_label_2
    _geom_angle_atom_site_label_3
    _geom_angle_site_symmetry_1
    _geom_angle_site_symmetry_3
    _geom_angle
    _geom_angle_publ_flag
    C5 N1 C28 . . 117.03(19) ?
    C5 N1 C10 . . 107.67(18) ?
    C28 N1 C10 . . 114.55(18) ?
    C2 C1 C9 . . 121.3(2) ?
    C2 C1 H1A . . 119.3 ?
    C9 C1 H1A . . 119.3 ?
    C1 C2 C3 . . 117.8(2) ?
    C1 C2 H2A . . 121.1 ?
    C3 C2 H2A . . 121.1 ?
    C2 C3 C7 . . 120.5(2) ?
    C2 C3 C4 . . 129.64(19) ?
    C7 C3 C4 . . 109.86(19) ?
    O2 C4 C3 . . 127.6(2) ?
    O2 C4 C5 . . 125.3(2) ?
    C3 C4 C5 . . 107.07(17) ?
    N1 C5 C6 . . 115.19(18) ?
    N1 C5 C4 . . 116.63(18) ?
    C6 C5 C4 . . 101.22(17) ?
    N1 C5 C12 . . 100.66(17) ?
    C6 C5 C12 . . 112.44(17) ?
    C4 C5 C12 . . 111.17(17) ?
    O1 C6 C7 . . 126.8(2) ?
    O1 C6 C5 . . 125.6(2) ?
    C7 C6 C5 . . 107.60(17) ?
    C8 C7 C3 . . 121.5(2) ?
    C8 C7 C6 . . 128.83(19) ?
    C3 C7 C6 . . 109.68(19) ?
    C9 C8 C7 . . 117.8(2) ?
    C9 C8 H8A . . 121.1 ?
    C7 C8 H8A . . 121.1 ?
    C8 C9 C1 . . 121.1(2) ?
    C8 C9 H9A . . 119.5 ?
    C1 C9 H9A . . 119.5 ?
    N1 C10 C11 . . 105.46(18) ?
    N1 C10 H10A . . 110.6 ?
    C11 C10 H10A . . 110.6 ?
    N1 C10 H10B . . 110.6 ?
    C11 C10 H10B . . 110.6 ?
    H10A C10 H10B . . 108.8 ?
    C21 C11 C10 . . 116.65(19) ?
    C21 C11 C12 . . 115.24(17) ?
    C10 C11 C12 . . 104.37(17) ?
    C21 C11 H11A . . 106.6 ?
    C10 C11 H11A . . 106.6 ?
    C12 C11 H11A . . 106.6 ?
    C20 C12 C11 . . 113.04(17) ?
    C20 C12 C13 . . 103.42(16) ?
    C11 C12 C13 . . 119.14(18) ?
    C20 C12 C5 . . 111.96(18) ?
    C11 C12 C5 . . 99.75(16) ?
    C13 C12 C5 . . 109.75(17) ?
    C14 C13 C12 . . 103.47(17) ?
    C14 C13 H13A . . 111.1 ?
    C12 C13 H13A . . 111.1 ?
    C14 C13 H13B . . 111.1 ?
    C12 C13 H13B . . 111.1 ?
    H13A C13 H13B . . 109.0 ?
    C15 C14 C19 . . 119.1(2) ?
    C15 C14 C13 . . 129.5(2) ?
    C19 C14 C13 . . 111.44(17) ?
    C16 C15 C14 . . 118.6(2) ?
    C16 C15 H15A . . 120.7 ?
    C14 C15 H15A . . 120.7 ?
    C15 C16 C17 . . 121.7(2) ?
    C15 C16 H16A . . 119.2 ?
    C17 C16 H16A . . 119.2 ?
    C18 C17 C16 . . 120.2(2) ?
    C18 C17 H17A . . 119.9 ?
    C16 C17 H17A . . 119.9 ?
    C17 C18 C19 . . 117.9(2) ?
    C17 C18 H18A . . 121.1 ?
    C19 C18 H18A . . 121.1 ?
    C18 C19 C14 . . 122.61(19) ?
    C18 C19 C20 . . 128.3(2) ?
    C14 C19 C20 . . 109.03(19) ?
    O3 C20 C19 . . 127.6(2) ?
    O3 C20 C12 . . 125.24(19) ?
    C19 C20 C12 . . 107.10(17) ?
    C26 C21 C22 . . 118.2(2) ?
    C26 C21 C11 . . 119.3(2) ?
    C22 C21 C11 . . 122.5(2) ?
    C23 C22 C21 . . 121.1(2) ?
    C23 C22 H22A . . 119.4 ?
    C21 C22 H22A . . 119.4 ?
    C22 C23 C24 . . 119.7(2) ?
    C22 C23 H23A . . 120.2 ?
    C24 C23 H23A . . 120.2 ?
    C25 C24 C23 . . 120.1(2) ?
    C25 C24 C27 . . 121.0(2) ?
    C23 C24 C27 . . 119.0(2) ?
    C24 C25 C26 . . 119.9(2) ?
    C24 C25 H25A . . 120.1 ?
    C26 C25 H25A . . 120.1 ?
    C25 C26 C21 . . 121.1(2) ?
    C25 C26 H26A . . 119.5 ?
    C21 C26 H26A . . 119.5 ?
    F2 C27 F3 . . 105.84(19) ?
    F2 C27 F1 . . 106.4(2) ?
    F3 C27 F1 . . 106.00(19) ?
    F2 C27 C24 . . 112.87(18) ?
    F3 C27 C24 . . 112.13(19) ?
    F1 C27 C24 . . 113.0(2) ?
    N1 C28 H28A . . 109.5 ?
    N1 C28 H28B . . 109.5 ?
    H28A C28 H28B . . 109.5 ?
    N1 C28 H28C . . 109.5 ?
    H28A C28 H28C . . 109.5 ?
    H28B C28 H28C . . 109.5 ?
loop_
    _geom_torsion_atom_site_label_1
    _geom_torsion_atom_site_label_2
    _geom_torsion_atom_site_label_3
    _geom_torsion_atom_site_label_4
    _geom_torsion_site_symmetry_1
    _geom_torsion_site_symmetry_2
    _geom_torsion_site_symmetry_3
    _geom_torsion_site_symmetry_4
    _geom_torsion
    _geom_torsion_publ_flag
    C9 C1 C2 C3 . . . . 0.2(4) ?
    C1 C2 C3 C7 . . . . 1.3(4) ?
    C1 C2 C3 C4 . . . . -178.9(2) ?
    C2 C3 C4 O2 . . . . -14.0(4) ?
    C7 C3 C4 O2 . . . . 165.8(2) ?
    C2 C3 C4 C5 . . . . 168.4(2) ?
    C7 C3 C4 C5 . . . . -11.9(3) ?
    C28 N1 C5 C6 . . . . 65.2(2) ?
    C10 N1 C5 C6 . . . . -164.16(18) ?
    C28 N1 C5 C4 . . . . -53.3(3) ?
    C10 N1 C5 C4 . . . . 77.4(2) ?
    C28 N1 C5 C12 . . . . -173.66(17) ?
    C10 N1 C5 C12 . . . . -43.0(2) ?
    O2 C4 C5 N1 . . . . -32.4(3) ?
    C3 C4 C5 N1 . . . . 145.4(2) ?
    O2 C4 C5 C6 . . . . -158.2(2) ?
    C3 C4 C5 C6 . . . . 19.6(2) ?
    O2 C4 C5 C12 . . . . 82.2(3) ?
    C3 C4 C5 C12 . . . . -100.1(2) ?
    N1 C5 C6 O1 . . . . 31.2(3) ?
    C4 C5 C6 O1 . . . . 158.0(2) ?
    C12 C5 C6 O1 . . . . -83.3(3) ?
    N1 C5 C6 C7 . . . . -147.48(19) ?
    C4 C5 C6 C7 . . . . -20.7(2) ?
    C12 C5 C6 C7 . . . . 98.0(2) ?
    C2 C3 C7 C8 . . . . -1.2(4) ?
    C4 C3 C7 C8 . . . . 179.0(2) ?
    C2 C3 C7 C6 . . . . 178.0(2) ?
    C4 C3 C7 C6 . . . . -1.9(3) ?
    O1 C6 C7 C8 . . . . 15.4(4) ?
    C5 C6 C7 C8 . . . . -165.9(2) ?
    O1 C6 C7 C3 . . . . -163.7(2) ?
    C5 C6 C7 C3 . . . . 15.0(2) ?
    C3 C7 C8 C9 . . . . -0.4(4) ?
    C6 C7 C8 C9 . . . . -179.4(2) ?
    C7 C8 C9 C1 . . . . 1.9(4) ?
    C2 C1 C9 C8 . . . . -1.8(4) ?
    C5 N1 C10 C11 . . . . 22.4(2) ?
    C28 N1 C10 C11 . . . . 154.43(19) ?
    N1 C10 C11 C21 . . . . 136.47(19) ?
    N1 C10 C11 C12 . . . . 8.1(2) ?
    C21 C11 C12 C20 . . . . 79.4(2) ?
    C10 C11 C12 C20 . . . . -151.33(18) ?
    C21 C11 C12 C13 . . . . -42.3(3) ?
    C10 C11 C12 C13 . . . . 86.9(2) ?
    C21 C11 C12 C5 . . . . -161.54(18) ?
    C10 C11 C12 C5 . . . . -32.3(2) ?
    N1 C5 C12 C20 . . . . 165.38(16) ?
    C6 C5 C12 C20 . . . . -71.5(2) ?
    C4 C5 C12 C20 . . . . 41.2(2) ?
    N1 C5 C12 C11 . . . . 45.54(19) ?
    C6 C5 C12 C11 . . . . 168.65(18) ?
    C4 C5 C12 C11 . . . . -78.7(2) ?
    N1 C5 C12 C13 . . . . -80.37(19) ?
    C6 C5 C12 C13 . . . . 42.7(2) ?
    C4 C5 C12 C13 . . . . 155.43(17) ?
    C20 C12 C13 C14 . . . . 22.8(2) ?
    C11 C12 C13 C14 . . . . 149.22(19) ?
    C5 C12 C13 C14 . . . . -96.8(2) ?
    C12 C13 C14 C15 . . . . 164.5(2) ?
    C12 C13 C14 C19 . . . . -17.6(2) ?
    C19 C14 C15 C16 . . . . 1.8(3) ?
    C13 C14 C15 C16 . . . . 179.6(2) ?
    C14 C15 C16 C17 . . . . -1.5(4) ?
    C15 C16 C17 C18 . . . . 0.1(4) ?
    C16 C17 C18 C19 . . . . 1.0(4) ?
    C17 C18 C19 C14 . . . . -0.7(4) ?
    C17 C18 C19 C20 . . . . 175.5(2) ?
    C15 C14 C19 C18 . . . . -0.7(3) ?
    C13 C14 C19 C18 . . . . -178.9(2) ?
    C15 C14 C19 C20 . . . . -177.5(2) ?
    C13 C14 C19 C20 . . . . 4.3(3) ?
    C18 C19 C20 O3 . . . . 13.6(4) ?
    C14 C19 C20 O3 . . . . -169.8(2) ?
    C18 C19 C20 C12 . . . . -165.5(2) ?
    C14 C19 C20 C12 . . . . 11.1(2) ?
    C11 C12 C20 O3 . . . . 29.4(3) ?
    C13 C12 C20 O3 . . . . 159.7(2) ?
    C5 C12 C20 O3 . . . . -82.3(3) ?
    C11 C12 C20 C19 . . . . -151.44(18) ?
    C13 C12 C20 C19 . . . . -21.2(2) ?
    C5 C12 C20 C19 . . . . 96.9(2) ?
    C10 C11 C21 C26 . . . . 140.2(2) ?
    C12 C11 C21 C26 . . . . -96.9(2) ?
    C10 C11 C21 C22 . . . . -41.1(3) ?
    C12 C11 C21 C22 . . . . 81.9(3) ?
    C26 C21 C22 C23 . . . . -1.3(3) ?
    C11 C21 C22 C23 . . . . -180.0(2) ?
    C21 C22 C23 C24 . . . . 0.0(3) ?
    C22 C23 C24 C25 . . . . 1.1(3) ?
    C22 C23 C24 C27 . . . . -176.4(2) ?
    C23 C24 C25 C26 . . . . -0.9(3) ?
    C27 C24 C25 C26 . . . . 176.6(2) ?
    C24 C25 C26 C21 . . . . -0.5(3) ?
    C22 C21 C26 C25 . . . . 1.5(3) ?
    C11 C21 C26 C25 . . . . -179.70(19) ?
    C25 C24 C27 F2 . . . . 151.1(2) ?
    C23 C24 C27 F2 . . . . -31.4(3) ?
    C25 C24 C27 F3 . . . . -89.5(3) ?
    C23 C24 C27 F3 . . . . 88.0(2) ?
    C25 C24 C27 F1 . . . . 30.2(3) ?
    C23 C24 C27 F1 . . . . -152.2(2) ?
loop_
    _geom_hbond_atom_site_label_D
    _geom_hbond_atom_site_label_H
    _geom_hbond_atom_site_label_A
    _geom_hbond_site_symmetry_A
    _geom_hbond_distance_DH
    _geom_hbond_distance_HA
    _geom_hbond_distance_DA
    _geom_hbond_angle_DHA
    _geom_hbond_publ_flag
    C17 H17A O3 4_666 0.95 2.52 3.130(3) 122 yes
    C23 H23A O1 3_757 0.95 2.51 3.104(3) 121 yes
