# Supplementary material for: 1′-Methyl-4′-[4-(trifluoro­meth­yl)phen­yl]dispiro­[indan-2,2′-pyrrolidine-3′,2′′-indan]-1,3,1′′-trione
Source: Acta Crystallogr Sect E Struct Rep Online. 2011 Oct 29;67(Pt 11):o3125. doi: 10.1107/S1600536811044527 (PMC3247509; doi:10.1107/S1600536811044527)
Supplement: Supplementary file 2 [file e-67-o3125-Isup2.hkl]

# 
# h,k,l, Fc-squared, Fo-squared, sigma(Fo-squared) and status flag 
# 
data_I
_shelx_title ' a in P2(1)/n  (100K)' 
_shelx_refln_list_code          4 
_shelx_F_calc_maximum      313.14 
_exptl_crystal_F_000       984.00 
_reflns_d_resolution_high  0.7068 
 
loop_ 
 _symmetry_equiv_pos_as_xyz 
 'x, y, z' 
 '-x+1/2, y+1/2, -z+1/2' 
 '-x, -y, -z' 
 'x-1/2, -y-1/2, z-1/2' 
 
_cell_length_a     7.8070 
_cell_length_b    22.0878 
_cell_length_c    13.1278 
_cell_angle_alpha  90.000 
_cell_angle_beta  101.420 
_cell_angle_gamma  90.000 
 
_shelx_F_squared_multiplier     1.000 
 
loop_ 
 _refln_index_h 
 _refln_index_k 
 _refln_index_l 
 _refln_F_squared_calc 
 _refln_F_squared_meas 
 _refln_F_squared_sigma 
 _refln_observed_status 
   2   0   0     7761.83     7313.65    165.01 o 
   4   0   0     7249.19     6973.15    247.61 o 
   6   0   0     1871.86     2083.02    110.40 o 
   8   0   0        8.33       -5.14     20.24 o 
  10   0   0      176.18      242.28     58.48 o 
   1   1   0      713.11      605.47     14.78 o 
   2   1   0     2548.44     2349.70     62.24 o 
   3   1   0      207.68      175.56     34.04 o 
   4   1   0      153.46      126.52     17.87 o 
   5   1   0      171.86      193.75     24.95 o 
   6   1   0        0.13       -7.20     10.67 o 
   7   1   0      116.11      155.93     27.04 o 
   8   1   0      611.75      672.52     47.60 o 
   9   1   0      157.50      201.38     35.34 o 
  10   1   0      142.97      186.98     38.97 o 
   0   2   0      264.48      242.18      8.32 o 
   1   2   0     8426.14     8455.67    262.41 o 
   2   2   0     8496.05     7855.72    181.50 o 
   3   2   0      112.97      155.51     16.34 o 
   4   2   0      629.54      610.99     31.35 o 
   5   2   0      507.15      479.30     51.75 o 
   6   2   0        1.46       -7.71     10.73 o 
   7   2   0       15.36       11.90     14.06 o 
   8   2   0       97.62      105.03     57.33 o 
   9   2   0        0.39       34.53     34.16 o 
  10   2   0      180.24      217.98     43.52 o 
   1   3   0      182.79      182.39      6.70 o 
   2   3   0     1349.30     1141.24     29.58 o 
   3   3   0        6.62       -5.62      5.62 o 
   4   3   0       64.59       57.29     16.53 o 
   5   3   0      608.40      547.35     33.83 o 
   6   3   0       45.32       57.63     16.76 o 
   7   3   0      289.83      288.61     35.67 o 
   8   3   0        8.73       -5.16     16.33 o 
   9   3   0       13.33       37.18     19.90 o 
  10   3   0        2.12       54.26     46.28 o 
   0   4   0     3397.31     3339.39    170.24 o 
   1   4   0    17908.23    19191.82    518.80 o 
   2   4   0        8.84        6.82      4.32 o 
   3   4   0      641.52      613.36     19.17 o 
   4   4   0       74.94       71.24     13.30 o 
   5   4   0     1821.07     1837.19     66.86 o 
   6   4   0       34.46       18.16     14.66 o 
   7   4   0       18.28       70.80     65.70 o 
   8   4   0       81.45       98.48     28.82 o 
   9   4   0      136.53      175.67     34.50 o 
  10   4   0       18.88       26.14     22.43 o 
   1   5   0     1783.64     1844.25     44.14 o 
   2   5   0     1189.06     1212.06     21.16 o 
   3   5   0     2661.83     2722.92     43.75 o 
   4   5   0      173.35      165.33     16.21 o 
   5   5   0      740.08      698.68     25.22 o 
   6   5   0        6.70       19.54     12.90 o 
   7   5   0      324.59      335.27     47.74 o 
   8   5   0     1194.06     1247.99     66.00 o 
   9   5   0      311.92      455.73     52.60 o 
  10   5   0        2.81      -13.76     29.78 o 
   0   6   0       57.46       54.75     12.92 o 
   1   6   0     1351.79     1293.05     22.94 o 
   2   6   0       91.53      114.13      6.25 o 
   3   6   0      347.00      391.01     10.34 o 
   4   6   0      598.67      628.82     18.21 o 
   5   6   0      298.15      298.95     14.82 o 
   6   6   0        5.42       -0.49     14.93 o 
   7   6   0       44.92       73.72     14.22 o 
   8   6   0        7.92      -10.87     10.87 o 
   9   6   0        0.98       60.29     47.91 o 
  10   6   0       15.74       37.55     36.32 o 
   1   7   0        3.93        7.50      5.03 o 
   2   7   0     2295.19     2646.98     44.08 o 
   3   7   0      224.55      265.03     10.43 o 
   4   7   0      443.51      457.42     16.05 o 
   5   7   0      931.51      923.47     32.05 o 
   6   7   0       19.37       10.66     10.58 o 
   7   7   0      230.89      241.34     26.08 o 
   8   7   0       17.61       38.08     14.41 o 
   9   7   0       45.27       44.47     19.94 o 
  10   7   0      234.60      249.36     64.25 o 
   0   8   0     1363.40     1372.12     34.19 o 
   1   8   0       60.81       80.02      7.38 o 
   2   8   0     9450.32     9808.34    143.42 o 
   3   8   0      204.01      202.76     12.30 o 
   4   8   0      649.02      708.81     21.04 o 
   5   8   0       44.03       37.46     19.23 o 
   6   8   0      418.56      409.91     26.77 o 
   7   8   0        0.79        2.60     10.41 o 
   8   8   0      377.72      417.54     37.22 o 
   9   8   0       61.42       52.55     22.43 o 
  10   8   0      104.64       60.75     38.58 o 
   1   9   0       47.34       32.17      5.64 o 
   2   9   0       18.04       27.12      6.90 o 
   3   9   0      121.87      131.12      8.39 o 
   4   9   0        4.09        8.94      5.76 o 
   5   9   0       29.97       40.16     13.88 o 
   6   9   0       47.84       55.40     14.41 o 
   7   9   0        2.63        2.49     13.62 o 
   8   9   0        0.06       41.25     18.68 o 
   9   9   0       25.53       74.35     24.21 o 
  10   9   0        8.99       12.50     22.36 o 
   0  10   0     5566.95     5478.21    108.66 o 
   1  10   0      781.80      807.47     21.80 o 
   2  10   0        1.39       10.00      4.68 o 
   3  10   0      496.84      525.66     18.97 o 
   4  10   0      327.65      345.75     12.53 o 
   5  10   0     1993.24     1932.05     53.15 o 
   6  10   0      167.43      135.22     35.61 o 
   7  10   0       96.41      130.63     24.57 o 
   8  10   0       45.71       63.37     22.44 o 
   9  10   0        8.42       -2.13     18.62 o 
  10  10   0        0.03       -6.64     22.07 o 
   1  11   0     1113.08     1052.21     25.76 o 
   2  11   0       35.60       28.59      7.76 o 
   3  11   0      345.72      336.09     15.91 o 
   4  11   0     1873.80     1952.14     36.52 o 
   5  11   0     1900.74     1871.24     68.00 o 
   6  11   0       42.41       38.47     18.20 o 
   7  11   0        0.24      -10.70     14.73 o 
   8  11   0       22.53        5.58     20.36 o 
   9  11   0       15.62      -19.41     19.41 o 
  10  11   0       16.20      103.67     45.10 o 
   0  12   0     2641.95     2683.43     61.80 o 
   1  12   0      238.40      304.42     14.00 o 
   2  12   0      259.58      334.02     15.11 o 
   3  12   0      164.97      161.01     13.73 o 
   4  12   0     1444.43     1455.55     34.08 o 
   5  12   0      851.64      775.39     51.87 o 
   6  12   0       19.79       37.63     21.13 o 
   7  12   0        3.03        0.29     26.81 o 
   8  12   0       73.46       85.41     26.41 o 
   9  12   0        4.16       -5.03     23.30 o 
   1  13   0      144.69      180.61     12.56 o 
   2  13   0        0.71        3.24      9.98 o 
   3  13   0        1.40       -0.40      8.38 o 
   4  13   0      185.86      192.91     15.60 o 
   5  13   0      275.51      265.34     31.08 o 
   6  13   0        0.23        2.66     15.97 o 
   7  13   0       36.97       14.01     21.77 o 
   8  13   0       18.60       21.04     23.07 o 
   9  13   0      155.35      175.18     36.61 o 
   0  14   0     1305.00     1185.25     30.11 o 
   1  14   0     1463.64     1552.91     33.07 o 
   2  14   0      317.30      355.68     17.26 o 
   3  14   0     1569.14     1535.96     37.19 o 
   4  14   0      243.46      226.62     21.69 o 
   5  14   0      139.64      149.66     17.76 o 
   6  14   0        2.84        8.11     17.53 o 
   7  14   0      104.75       99.71     26.89 o 
   8  14   0        0.98       28.94     28.06 o 
   9  14   0       14.76      -25.90     47.09 o 
   1  15   0       14.20       34.40     10.29 o 
   2  15   0      176.21      200.72     17.55 o 
   3  15   0     1460.78     1559.48     38.59 o 
   4  15   0        0.12      -10.99     10.99 o 
   5  15   0       10.18       -3.82     21.71 o 
   6  15   0        3.57        4.58     17.52 o 
   7  15   0       39.37       17.82     21.64 o 
   8  15   0        1.22      -20.24     20.24 o 
   9  15   0       85.95       10.44     33.67 o 
   0  16   0     1828.58     1640.23     48.24 o 
   1  16   0       77.95       87.85     13.99 o 
   2  16   0      339.48      378.81     24.92 o 
   3  16   0        9.69       30.63     12.28 o 
   4  16   0        0.67        0.77     12.83 o 
   5  16   0       57.10       49.88     16.50 o 
   6  16   0      714.76      590.90     49.10 o 
   7  16   0       46.56       24.41     23.20 o 
   8  16   0        2.71      -27.40     27.40 o 
   9  16   0       18.26      -27.40     27.40 o 
   1  17   0      905.27      909.25     30.48 o 
   2  17   0      500.91      522.78     28.19 o 
   3  17   0      512.52      593.53     47.74 o 
   4  17   0      126.27      148.69     29.71 o 
   5  17   0      341.29      366.50     29.48 o 
   6  17   0        1.06        3.40     19.31 o 
   7  17   0       29.79       27.58     25.89 o 
   8  17   0       38.48       51.67     28.28 o 
   9  17   0        0.06       -6.88     37.02 o 
   0  18   0     1344.31     1258.55     61.65 o 
   1  18   0      359.66      368.02     27.82 o 
   2  18   0       26.93       55.70     11.87 o 
   3  18   0      252.55      297.84     26.19 o 
   4  18   0       40.52       37.99     15.48 o 
   5  18   0      254.13      295.96     27.97 o 
   6  18   0       79.55       55.36     24.56 o 
   7  18   0      116.64       76.88     27.42 o 
   8  18   0        0.27       21.31     28.98 o 
   1  19   0      235.47      220.58     23.89 o 
   2  19   0      494.16      492.99     25.66 o 
   3  19   0     1488.97     1506.85     40.28 o 
   4  19   0      120.95      106.37     21.99 o 
   5  19   0       99.70      142.29     23.09 o 
   6  19   0      233.84      256.65     44.08 o 
   7  19   0      330.69      431.50     48.89 o 
   8  19   0       91.41       66.88     43.93 o 
   0  20   0     1248.27     1228.35     62.38 o 
   1  20   0     1311.71     1128.44     42.89 o 
   2  20   0      561.70      637.91     46.57 o 
   3  20   0       36.59       79.00     17.13 o 
   4  20   0       13.22       17.36     18.17 o 
   5  20   0       11.77       -8.98     16.55 o 
   6  20   0      139.67      178.54     37.72 o 
   7  20   0        7.89      -10.94     25.04 o 
   8  20   0       34.92       44.80     42.96 o 
   1  21   0      192.59      186.95     23.98 o 
   2  21   0      590.02      548.75     37.70 o 
   3  21   0      186.66      199.70     25.86 o 
   4  21   0       69.79       47.70     24.58 o 
   5  21   0      184.18      166.91     25.73 o 
   6  21   0       58.60       96.07     29.18 o 
   7  21   0      149.02      214.25     39.26 o 
   0  22   0        1.70      -38.11     38.11 o 
   1  22   0      339.50      321.57     28.74 o 
   2  22   0      216.19      209.68     57.95 o 
   3  22   0      184.94      172.75     29.58 o 
   4  22   0        6.81      -24.10     24.10 o 
   5  22   0       55.39       69.39     21.83 o 
   6  22   0      103.92       62.49     37.59 o 
   7  22   0       30.50       10.86     31.80 o 
   1  23   0       11.05       -9.59     22.14 o 
   2  23   0      146.44      156.38     28.12 o 
   3  23   0      225.32      227.30     34.26 o 
   4  23   0       96.74      141.89     29.45 o 
   5  23   0        4.46       -2.38     22.95 o 
   6  23   0       43.48        4.09     26.24 o 
   7  23   0       15.33      -31.08     31.08 o 
   0  24   0        2.98       42.28     40.17 o 
   1  24   0      279.13      249.43     31.98 o 
   2  24   0       20.59       17.85     28.07 o 
   3  24   0       15.47       -3.84     29.38 o 
   4  24   0       14.79       18.49     26.03 o 
   5  24   0       13.96       44.23     33.13 o 
   6  24   0      116.70       11.17     36.38 o 
   1  25   0       53.68       31.29     26.96 o 
   2  25   0      901.48     1047.93     67.33 o 
   3  25   0      135.26       95.31     37.47 o 
   4  25   0        3.98       35.93     43.39 o 
   5  25   0       32.61       10.60     39.69 o 
   6  25   0        3.95       81.32     43.20 o 
   0  26   0        0.13      -46.38     46.38 o 
   1  26   0      126.25      157.37     34.31 o 
   2  26   0        4.68       14.23     28.32 o 
   3  26   0       24.49        8.62     33.04 o 
   4  26   0       89.19       79.71     50.31 o 
   5  26   0        2.77        4.71     45.32 o 
   1  27   0      198.78      301.40     69.42 o 
   2  27   0      120.20       91.00     58.49 o 
   3  27   0       37.37       -1.79     41.44 o 
   4  27   0      130.73       81.32     50.39 o 
   5  27   0        3.24      -14.16     44.29 o 
   0  28   0      115.62      139.39     87.90 o 
   1  28   0       45.79      118.96     60.54 o 
   2  28   0       43.86       50.04     57.95 o 
   3  28   0      389.50      367.63     72.34 o 
   4  28   0       47.48       74.21     51.84 o 
   1  29   0      132.77      136.14     69.53 o 
   2  29   0       25.37       -5.35     50.99 o 
   3  29   0        0.91       58.75     52.27 o 
   1  30   0      308.61      288.52     81.14 o 
   2  30   0        0.14        7.89     56.87 o 
   1  31   0       28.92      160.49     71.31 o 
  -9   0   1       45.23       38.54     32.43 o 
  -7   0   1      682.48      771.57     68.45 o 
  -5   0   1       24.85       39.94     18.37 o 
  -3   0   1      264.94      239.85     23.94 o 
  -1   0   1    10551.78     9697.30    309.79 o 
   1   0   1       87.43       75.47      4.40 o 
   3   0   1      108.85      116.14     21.75 o 
   5   0   1     3671.64     3498.98    149.86 o 
   7   0   1      326.28      352.93     56.80 o 
   9   0   1       39.48       41.43     24.82 o 
 -10   1   1        0.56       14.83     54.65 o 
  -9   1   1      748.93      864.98     60.44 o 
  -8   1   1       11.49       43.99     19.63 o 
  -7   1   1      186.36      211.74     31.84 o 
  -6   1   1      511.48      515.74     35.57 o 
  -5   1   1       43.20       63.34     15.44 o 
  -4   1   1       99.11      117.37     16.81 o 
  -3   1   1    14137.78    13380.87    306.61 o 
  -2   1   1     5167.79     4809.50    115.57 o 
  -1   1   1      278.65      223.72     17.72 o 
   0   1   1       28.39       27.03      2.91 o 
   1   1   1     3469.51     3335.42     37.45 o 
   2   1   1      688.75      610.21     15.72 o 
   3   1   1      122.05      117.99      8.62 o 
   4   1   1     1280.69     1252.66     48.25 o 
   5   1   1      240.22      334.30     32.28 o 
   6   1   1      464.65      451.78     35.07 o 
   7   1   1        9.42       14.45     16.27 o 
   8   1   1       17.39       13.26     25.96 o 
   9   1   1        0.57       23.87     19.59 o 
  10   1   1      366.75      431.58     54.82 o 
 -10   2   1      288.51      305.68     47.48 o 
  -9   2   1      160.82      219.99     56.03 o 
  -8   2   1      459.32      493.55     50.46 o 
  -7   2   1      228.80      297.89     35.79 o 
  -6   2   1      623.60      615.63     46.52 o 
  -5   2   1      893.93      814.03     40.10 o 
  -4   2   1      170.53      146.23     18.35 o 
  -3   2   1      605.69      543.81     25.11 o 
  -2   2   1        2.04       -2.28      5.41 o 
  -1   2   1      784.91      839.70     16.25 o 
   0   2   1     6066.32     6467.10    126.83 o 
   1   2   1     4659.92     4454.70     61.71 o 
   2   2   1     7423.66     7036.31    113.78 o 
   3   2   1     1932.50     1706.64     34.05 o 
   4   2   1      147.04      163.97     24.50 o 
   5   2   1       42.19       44.29     14.29 o 
   6   2   1      493.79      489.50     35.84 o 
   7   2   1      642.98      728.37     47.26 o 
   8   2   1      318.13      374.78     70.12 o 
   9   2   1       31.09       12.61     20.98 o 
  10   2   1       15.82       55.28     23.96 o 
 -10   3   1      200.34      197.67     40.90 o 
  -9   3   1        9.47       32.51     19.03 o 
  -8   3   1        5.34       32.02     21.49 o 
  -7   3   1      122.72      161.95     27.56 o 
  -6   3   1      206.82      229.57     30.56 o 
  -5   3   1       73.91       66.89     22.36 o 
  -4   3   1       10.57       18.63      8.80 o 
  -3   3   1       50.26       64.74     11.21 o 
  -2   3   1     1658.12     1706.64     57.06 o 
  -1   3   1     5721.55     6255.50     78.86 o 
   0   3   1    10502.88    11596.32    175.45 o 
   1   3   1      194.44      193.34      6.97 o 
   2   3   1     1961.95     1977.64     32.62 o 
   3   3   1       91.03      102.59     11.38 o 
   4   3   1      176.98      168.35     22.15 o 
   5   3   1      537.39      471.40     31.52 o 
   6   3   1      387.45      421.15     40.25 o 
   7   3   1       56.98       30.27     31.45 o 
   8   3   1      461.86      631.92    126.40 o 
   9   3   1        0.07       52.43     25.10 o 
  10   3   1        2.56       16.34     21.59 o 
 -10   4   1        6.38       15.08     22.47 o 
  -9   4   1      106.88      121.36     46.60 o 
  -8   4   1       12.71       38.71     19.16 o 
  -7   4   1      280.32      220.29     31.99 o 
  -6   4   1       30.86       26.22     14.40 o 
  -5   4   1     2067.62     2060.86     71.03 o 
  -4   4   1     2460.75     2324.08     71.52 o 
  -3   4   1     2858.14     2724.26     75.03 o 
  -2   4   1      767.40      770.95     13.63 o 
  -1   4   1     9562.48    10892.82    148.11 o 
   0   4   1      490.76      533.67     12.64 o 
   1   4   1     5022.07     4843.18     83.27 o 
   2   4   1      620.87      582.89     22.19 o 
   3   4   1     1278.96     1236.98     27.60 o 
   4   4   1      733.54      718.46     31.15 o 
   5   4   1       16.12       16.26     12.43 o 
   6   4   1        3.92        0.91     11.73 o 
   7   4   1      208.43      209.24     18.75 o 
   8   4   1       47.98      230.31     47.55 o 
   9   4   1       54.18      102.39     48.83 o 
  10   4   1       73.87      135.81     50.63 o 
 -10   5   1       40.24      -26.84     26.84 o 
  -9   5   1      202.70      241.26     40.08 o 
  -8   5   1      153.52      172.83     32.37 o 
  -7   5   1      352.10      414.77     42.17 o 
  -6   5   1       19.47       61.77     16.98 o 
  -5   5   1      170.03      173.88     22.79 o 
  -4   5   1     1354.35     1361.15     36.77 o 
  -3   5   1      139.41      150.86     11.72 o 
  -2   5   1     1194.58     1326.95     21.75 o 
  -1   5   1      200.11      229.25     20.73 o 
   0   5   1      308.60      335.10     12.14 o 
   1   5   1      489.92      439.83     14.86 o 
   2   5   1     3481.59     3505.07     49.16 o 
   3   5   1      405.86      424.16     13.57 o 
   4   5   1        8.93        3.68      6.44 o 
   5   5   1     2109.81     2015.39     51.23 o 
   6   5   1      173.23      195.75     18.56 o 
   7   5   1      208.96      262.92     29.86 o 
   8   5   1      283.76      329.65     26.37 o 
   9   5   1       73.91       65.57     24.13 o 
  10   5   1       13.97       10.64     28.74 o 
 -10   6   1      328.48      380.62     78.85 o 
  -9   6   1       62.42       81.34     25.88 o 
  -8   6   1      272.11      313.46     39.71 o 
  -7   6   1      142.11      163.91     28.00 o 
  -6   6   1     3437.55     3270.62    137.27 o 
  -5   6   1       27.38       32.45     10.29 o 
  -4   6   1      299.19      324.69     20.57 o 
  -3   6   1        0.01        4.75      5.29 o 
  -2   6   1     1418.42     1474.72     26.79 o 
  -1   6   1       14.91       14.29      5.18 o 
   0   6   1     4506.51     4503.05     81.90 o 
   1   6   1     2300.29     2154.30     35.80 o 
   2   6   1      187.61      187.53      8.87 o 
   3   6   1      104.06      104.09      8.72 o 
   4   6   1     2796.25     2662.55     53.36 o 
   5   6   1      202.82      192.02     17.94 o 
   6   6   1       41.52       52.14     13.94 o 
   7   6   1      141.86      179.26     20.59 o 
   8   6   1       96.36       84.95     21.82 o 
   9   6   1       10.10       -3.34     13.49 o 
  10   6   1      197.18      204.84     37.34 o 
 -10   7   1      106.19      104.32     50.01 o 
  -9   7   1      326.13      375.01     72.16 o 
  -8   7   1       61.57       24.48     18.58 o 
  -7   7   1      315.70      284.79     21.76 o 
  -6   7   1       47.95       51.03     12.95 o 
  -5   7   1       63.12       64.32      9.79 o 
  -4   7   1      154.81      165.32     11.90 o 
  -3   7   1      901.57     1000.62     19.08 o 
  -2   7   1      238.88      273.50     10.43 o 
  -1   7   1     2624.36     2600.85     86.96 o 
   0   7   1       73.81       85.25      6.07 o 
   1   7   1      164.78      148.45      8.46 o 
   2   7   1      252.13      242.94      8.47 o 
   3   7   1        2.18        2.71      7.64 o 
   4   7   1       51.37       50.24      9.19 o 
   5   7   1       41.38       27.80     10.31 o 
   6   7   1       22.53       27.18     12.55 o 
   7   7   1      420.78      420.97     29.30 o 
   8   7   1       74.52      104.53     18.20 o 
   9   7   1       86.80      114.07     50.59 o 
  10   7   1      325.89      307.58     39.18 o 
 -10   8   1      111.80      111.96     49.71 o 
  -9   8   1       81.22       86.53     23.15 o 
  -8   8   1      448.43      417.62     49.14 o 
  -7   8   1      326.38      420.93     45.66 o 
  -6   8   1        0.05        3.73     26.24 o 
  -5   8   1     1094.06     1151.17     30.27 o 
  -4   8   1      124.08      142.01     11.61 o 
  -3   8   1     3281.08     3593.37     52.00 o 
  -2   8   1     1384.74     1494.71     26.09 o 
  -1   8   1        1.91       -2.47      4.42 o 
   0   8   1     2675.36     2574.32     40.89 o 
   1   8   1     1236.25     1195.04     23.10 o 
   2   8   1      338.50      353.59     11.61 o 
   3   8   1      714.17      693.43     16.38 o 
   4   8   1      122.64      124.79     10.20 o 
   5   8   1        6.81        4.53      8.96 o 
   6   8   1     1993.44     1883.06     54.81 o 
   7   8   1       72.49       61.33     15.73 o 
   8   8   1       14.11        3.20     19.46 o 
   9   8   1        1.21      -15.23     15.23 o 
  10   8   1       10.01       16.91     26.50 o 
 -10   9   1      147.20      133.50     40.34 o 
  -9   9   1      127.88       80.07     39.72 o 
  -8   9   1      320.48      292.68     32.32 o 
  -7   9   1        0.01        3.41     15.53 o 
  -6   9   1      320.61      313.57     24.37 o 
  -5   9   1      143.71      161.51     17.09 o 
  -4   9   1     2963.30     3159.64     59.86 o 
  -3   9   1      482.12      511.77     21.34 o 
  -2   9   1      585.61      641.27     20.24 o 
  -1   9   1      703.52      733.99     18.03 o 
   0   9   1     1083.13     1171.69     23.04 o 
   1   9   1      771.41      701.40     17.48 o 
   2   9   1     5116.01     5397.41     83.41 o 
   3   9   1      442.62      474.07     14.20 o 
   4   9   1       15.65        8.33      7.02 o 
   5   9   1        6.62       16.95      9.70 o 
   6   9   1      747.74      767.45     34.06 o 
   7   9   1       18.30       29.36     26.69 o 
   8   9   1       59.77       57.70     25.12 o 
   9   9   1       15.67       53.95     51.66 o 
  10   9   1        2.30        1.29     30.27 o 
 -10  10   1      113.94      117.03     31.00 o 
  -9  10   1        2.65       24.95     19.69 o 
  -8  10   1        0.01        5.56     18.81 o 
  -7  10   1       74.15       49.40     20.53 o 
  -6  10   1      699.91      608.90     38.66 o 
  -5  10   1       29.42       18.43     10.70 o 
  -4  10   1      264.36      275.23     12.37 o 
  -3  10   1       69.41       61.66      8.27 o 
  -2  10   1     6360.65     6925.45    138.25 o 
  -1  10   1        1.94       -4.99      5.74 o 
   0  10   1     2079.26     1982.45     33.78 o 
   1  10   1       99.94      139.83      9.83 o 
   2  10   1      456.83      449.63     16.61 o 
   3  10   1      362.47      356.49     14.21 o 
   4  10   1       87.49       63.14     10.13 o 
   5  10   1      826.40      759.88     32.70 o 
   6  10   1      145.01      135.42     24.31 o 
   7  10   1       19.53        8.43     16.04 o 
   8  10   1       24.58       13.24     18.53 o 
   9  10   1      135.22       95.55     28.07 o 
  10  10   1      439.04      499.08     89.85 o 
 -10  11   1      114.51      120.57     49.50 o 
  -9  11   1      126.56       76.77     25.91 o 
  -8  11   1      165.05      143.22     28.92 o 
  -7  11   1      113.71       87.77     23.01 o 
  -6  11   1      111.01      153.30     35.69 o 
  -5  11   1        3.41       34.06     20.36 o 
  -4  11   1      310.23      405.15     15.20 o 
  -3  11   1       23.83       20.65     15.64 o 
  -2  11   1     4355.83     4961.87     85.44 o 
  -1  11   1      701.01      629.13     18.42 o 
   0  11   1      577.78      640.74     16.66 o 
   1  11   1     1337.38     1377.85     27.81 o 
   2  11   1     2564.78     2704.93     44.99 o 
   3  11   1      393.95      376.35     18.49 o 
   4  11   1      112.07      125.47     12.54 o 
   5  11   1      957.11      916.97     40.65 o 
   6  11   1      110.82       56.88     23.09 o 
   7  11   1       34.86       70.49     23.58 o 
   8  11   1       11.86       21.07     22.02 o 
   9  11   1       27.85       59.40     42.27 o 
 -10  12   1      416.95      436.08     82.21 o 
  -9  12   1        0.24       -4.97     22.39 o 
  -8  12   1        4.23      -12.12     28.11 o 
  -7  12   1       17.26       -0.24     18.81 o 
  -6  12   1        3.06      -13.18     15.11 o 
  -5  12   1      209.22      236.27     40.14 o 
  -4  12   1      493.50      487.64     31.89 o 
  -3  12   1      964.78      982.09     24.24 o 
  -2  12   1      223.24      224.72     13.09 o 
  -1  12   1       49.91       48.21      8.42 o 
   0  12   1        2.31       -2.89      5.67 o 
   1  12   1        0.06        2.62      4.81 o 
   2  12   1      453.38      502.69     18.31 o 
   3  12   1        1.39       -0.43      7.72 o 
   4  12   1       41.59       47.33     13.81 o 
   5  12   1     1461.37     1413.70     50.90 o 
   6  12   1       22.00       31.52     18.80 o 
   7  12   1       54.76       44.38     29.44 o 
   8  12   1       46.43       25.35     21.51 o 
   9  12   1       51.09       63.10     28.41 o 
  -9  13   1      147.35       96.82     40.63 o 
  -8  13   1       41.88       29.50     22.34 o 
  -7  13   1       56.51       69.85     25.17 o 
  -6  13   1      541.46      592.86     42.53 o 
  -5  13   1        0.28        9.34     16.60 o 
  -4  13   1      208.69      232.81     18.20 o 
  -3  13   1      169.43      189.90     15.47 o 
  -2  13   1       69.11       62.58     10.12 o 
  -1  13   1        0.79       -4.71      7.43 o 
   0  13   1      645.05      649.34     18.22 o 
   1  13   1      303.64      350.44     16.57 o 
   2  13   1       26.98       17.19      8.69 o 
   3  13   1      170.84      205.28     15.69 o 
   4  13   1     1522.15     1603.34     45.15 o 
   5  13   1      508.74      510.85     28.60 o 
   6  13   1       52.00       74.15     22.09 o 
   7  13   1      551.92      550.64     43.58 o 
   8  13   1      153.71       99.34     28.58 o 
   9  13   1       48.22       34.85     31.21 o 
  -9  14   1       67.21       37.60     27.65 o 
  -8  14   1       96.61       50.37     28.97 o 
  -7  14   1        6.36        2.70     21.97 o 
  -6  14   1      377.95      383.38     39.44 o 
  -5  14   1      195.34      203.21     29.43 o 
  -4  14   1      310.98      344.29     22.07 o 
  -3  14   1      126.13      116.82     14.15 o 
  -2  14   1      114.57      127.52     13.06 o 
  -1  14   1        0.45       -8.49      8.49 o 
   0  14   1     1693.81     1670.15     32.79 o 
   1  14   1       30.96       41.31      8.60 o 
   2  14   1        5.04       18.70      9.23 o 
   3  14   1      156.47      132.71     14.83 o 
   4  14   1      167.05      155.17     20.25 o 
   5  14   1       97.75      104.78     15.84 o 
   6  14   1      161.70      162.73     30.47 o 
   7  14   1       36.36       42.84     27.49 o 
   8  14   1        2.03       13.09     22.19 o 
   9  14   1      186.85      138.58     53.91 o 
  -9  15   1       18.80       14.21     35.97 o 
  -8  15   1       31.50       43.02     25.46 o 
  -7  15   1       60.43       37.37     22.64 o 
  -6  15   1        8.54       21.67     17.78 o 
  -5  15   1      209.60      221.64     20.76 o 
  -4  15   1      365.35      438.74     25.00 o 
  -3  15   1        0.88       16.19     10.99 o 
  -2  15   1       79.19       95.71     12.51 o 
  -1  15   1     1281.23     1128.80     31.67 o 
   0  15   1      151.16      153.49     12.17 o 
   1  15   1      117.54      123.64     12.47 o 
   2  15   1      616.24      664.97     23.27 o 
   3  15   1      434.93      430.48     21.29 o 
   4  15   1      113.30      104.72     17.44 o 
   5  15   1       11.51        3.03     12.24 o 
   6  15   1       21.35       32.10     20.47 o 
   7  15   1        0.29        2.33     20.36 o 
   8  15   1      179.61      227.58     38.44 o 
   9  15   1      212.38      223.87     63.22 o 
  -9  16   1       55.64       68.49     45.08 o 
  -8  16   1      147.27      158.93     40.05 o 
  -7  16   1      225.72      221.36     35.95 o 
  -6  16   1       24.58       19.03     30.72 o 
  -5  16   1      305.87      378.42     28.35 o 
  -4  16   1     1608.94     1611.76     52.87 o 
  -3  16   1       45.73       72.95     15.24 o 
  -2  16   1        4.33        9.03      5.10 o 
  -1  16   1       26.10       26.38      9.73 o 
   0  16   1      451.11      489.58     28.42 o 
   1  16   1      537.07      473.52     19.95 o 
   2  16   1       20.97       10.43      9.10 o 
   3  16   1      137.53      178.71     17.02 o 
   4  16   1        0.06       11.81     12.54 o 
   5  16   1      197.16      225.87     21.61 o 
   6  16   1       12.63       14.65     19.28 o 
   7  16   1       73.57       73.04     27.11 o 
   8  16   1        8.65       23.52     25.53 o 
   9  16   1      279.62      273.73     67.63 o 
  -9  17   1        2.16        3.81     37.42 o 
  -8  17   1       17.93        0.04     23.51 o 
  -7  17   1      163.53      153.19     32.88 o 
  -6  17   1      552.22      576.85     49.59 o 
  -5  17   1        1.54        3.31     13.88 o 
  -4  17   1       35.57       66.83     17.97 o 
  -3  17   1       27.98       24.97     14.22 o 
  -2  17   1      119.41       96.35     18.22 o 
  -1  17   1     1804.45     1618.08     36.34 o 
   0  17   1        2.11       -4.63     15.80 o 
   1  17   1        0.94      -11.33     14.94 o 
   2  17   1      101.53      139.63     15.48 o 
   3  17   1      595.28      603.92     25.13 o 
   4  17   1     1747.21     1663.52     48.91 o 
   5  17   1      214.97      205.88     22.47 o 
   6  17   1        3.37       32.80     27.24 o 
   7  17   1        8.06        2.27     21.23 o 
   8  17   1       91.09       36.94     28.35 o 
  -8  18   1      149.26      144.28     50.87 o 
  -7  18   1        9.17       -6.05     20.68 o 
  -6  18   1       43.76       19.29     21.42 o 
  -5  18   1        5.86        8.66     15.98 o 
  -4  18   1       27.84       26.84     17.26 o 
  -3  18   1     1258.27     1241.75     39.18 o 
  -2  18   1        3.91       -0.88     10.42 o 
  -1  18   1      278.20      260.41     25.26 o 
   0  18   1       74.69       70.16     20.01 o 
   1  18   1       63.57       30.27     18.08 o 
   2  18   1      382.97      340.52     21.65 o 
   3  18   1       10.95       23.16     14.81 o 
   4  18   1        4.42       35.25     15.93 o 
   5  18   1      124.07      105.15     21.44 o 
   6  18   1       15.48       14.02     20.58 o 
   7  18   1        1.69      -20.74     20.74 o 
   8  18   1      222.16      144.72     53.04 o 
  -8  19   1        2.69       26.44     36.87 o 
  -7  19   1        5.82       -5.62     22.86 o 
  -6  19   1       77.59       69.35     27.59 o 
  -5  19   1       42.14       53.34     18.75 o 
  -4  19   1        5.32       15.74     16.61 o 
  -3  19   1      811.71      841.49     33.19 o 
  -2  19   1       21.60       31.36     12.39 o 
  -1  19   1      473.87      479.38     31.80 o 
   0  19   1      231.24      276.73     29.09 o 
   1  19   1       67.55       61.42     19.13 o 
   2  19   1       97.42       97.29     17.46 o 
   3  19   1       10.27      -17.21     17.24 o 
   4  19   1      323.34      308.74     31.29 o 
   5  19   1       56.60       38.74     19.76 o 
   6  19   1       56.18       35.64     24.70 o 
   7  19   1       11.48      -17.62     22.29 o 
   8  19   1       24.40        8.33     32.56 o 
  -8  20   1      105.21       82.60     44.69 o 
  -7  20   1       90.63       52.58     28.59 o 
  -6  20   1      739.52      818.07     54.48 o 
  -5  20   1       33.39       24.93     17.52 o 
  -4  20   1       29.26       25.23     18.54 o 
  -3  20   1      797.23      873.16     34.26 o 
  -2  20   1        0.07       18.42     18.31 o 
  -1  20   1      113.81       96.63     31.03 o 
   0  20   1      132.91      158.12     23.14 o 
   1  20   1       11.40       10.04     26.20 o 
   2  20   1       13.23       34.05     14.91 o 
   3  20   1        0.01       49.22     23.54 o 
   4  20   1      201.20      189.43     27.46 o 
   5  20   1       16.38       44.92     18.79 o 
   6  20   1       37.04       40.84     52.01 o 
   7  20   1       19.00       31.66     27.12 o 
   8  20   1        0.18       23.04     35.31 o 
  -8  21   1        6.03      -31.03     31.03 o 
  -7  21   1        2.35       25.42     26.65 o 
  -6  21   1      450.02      455.45     48.86 o 
  -5  21   1        8.78       26.39     20.11 o 
  -4  21   1       46.57        0.27     16.89 o 
  -3  21   1        7.64       19.78     17.21 o 
  -2  21   1        3.58       16.81     19.37 o 
  -1  21   1      419.37      453.54     32.36 o 
   0  21   1        5.15       34.71     18.50 o 
   1  21   1      521.92      473.08     34.64 o 
   2  21   1       29.22       31.88     20.00 o 
   3  21   1        0.97       27.94     15.29 o 
   4  21   1      264.70      275.26     26.07 o 
   5  21   1        1.86       24.68     18.04 o 
   6  21   1        0.03       43.86     24.12 o 
   7  21   1       27.20        2.78     24.26 o 
  -7  22   1      475.44      418.09     77.66 o 
  -6  22   1       23.31       16.47     26.10 o 
  -5  22   1        5.71      -19.94     19.94 o 
  -4  22   1       72.00       80.60     20.80 o 
  -3  22   1       46.29       81.49     42.38 o 
  -2  22   1        7.32        1.63     23.54 o 
  -1  22   1      163.83      199.28     34.59 o 
   0  22   1      160.97      191.91     24.54 o 
   1  22   1       60.99       76.59     21.19 o 
   2  22   1       71.93       63.79     16.92 o 
   3  22   1       13.44       26.07     16.32 o 
   4  22   1      101.87       91.56     23.15 o 
   5  22   1        3.56        3.04     18.81 o 
   6  22   1        5.62       -0.01     16.70 o 
   7  22   1       11.40      -21.54     30.74 o 
  -7  23   1      283.76      143.74     54.38 o 
  -6  23   1      137.91       75.80     31.26 o 
  -5  23   1       13.59       30.83     28.12 o 
  -4  23   1       28.29       41.48     26.08 o 
  -3  23   1      335.37      277.78     58.35 o 
  -2  23   1        0.85      -21.77     21.77 o 
  -1  23   1      132.74      132.33     26.61 o 
   0  23   1      144.45      146.96     25.50 o 
   1  23   1       66.44       55.36     33.83 o 
   2  23   1        0.00       65.75     32.10 o 
   3  23   1        0.00       45.17     23.35 o 
   4  23   1       66.68       40.47     22.58 o 
   5  23   1        2.84       20.31     20.71 o 
   6  23   1       57.61       73.92     42.51 o 
   7  23   1        0.06      -32.79     32.79 o 
  -6  24   1       16.96        8.59     30.64 o 
  -5  24   1        2.29       -8.09     25.47 o 
  -4  24   1      371.15      422.39     44.89 o 
  -3  24   1      316.63      353.77     61.06 o 
  -2  24   1       24.93       27.86     39.24 o 
  -1  24   1       10.54       44.87     28.80 o 
   0  24   1       11.05        4.55     18.02 o 
   1  24   1      226.91      223.75     29.75 o 
   2  24   1       15.01       29.62     27.73 o 
   3  24   1        5.42      -13.08     23.94 o 
   4  24   1        1.51        5.45     34.94 o 
   5  24   1       67.97       84.57     33.28 o 
   6  24   1      191.34      205.04     38.27 o 
  -5  25   1        6.85        9.16     28.94 o 
  -4  25   1      122.15      172.19     55.55 o 
  -3  25   1       56.87      243.89     54.47 o 
  -2  25   1        6.21       33.96     26.37 o 
  -1  25   1       44.28       85.70     30.10 o 
   0  25   1       53.86      -29.02     47.09 o 
   1  25   1       18.08        4.05     28.92 o 
   2  25   1       79.51      100.85     34.03 o 
   3  25   1       14.16       43.98     23.60 o 
   4  25   1      319.01      399.43     64.23 o 
   5  25   1        4.65        7.94     45.45 o 
   6  25   1        1.66      -16.68     24.77 o 
  -5  26   1       42.06       27.92     45.18 o 
  -4  26   1       39.88      -19.18     44.69 o 
  -2  26   1       58.71       39.35     50.28 o 
  -1  26   1       27.01       38.14     29.71 o 
   0  26   1       24.19        9.13     37.17 o 
   1  26   1       79.55      109.95     36.30 o 
   2  26   1      239.30      262.16     44.86 o 
   3  26   1        1.52       14.53     24.51 o 
   4  26   1       38.89       95.44     46.63 o 
   5  26   1       54.97       34.16     47.68 o 
  -5  27   1       87.62      104.08     50.89 o 
  -4  27   1       46.65       -1.34     51.99 o 
  -3  27   1        6.95      109.54     57.57 o 
  -2  27   1        0.86      -44.36     44.36 o 
  -1  27   1      234.59      221.55     42.06 o 
   0  27   1       34.04      199.17     44.23 o 
   1  27   1        4.77       21.97     31.17 o 
   2  27   1        2.02      -29.04     31.20 o 
   3  27   1       19.80       23.94     21.66 o 
   4  27   1        3.53       25.91     43.47 o 
   5  27   1        0.17        9.90     46.73 o 
  -4  28   1      156.06       99.54     58.89 o 
  -3  28   1        7.58      -40.41     47.67 o 
  -2  28   1       68.38       84.79     55.99 o 
  -1  28   1        4.97       22.41     56.86 o 
   0  28   1        5.05       -6.62     75.48 o 
   1  28   1        7.99       48.44     69.72 o 
   2  28   1       45.89       79.91     38.47 o 
   3  28   1        1.69       59.54     35.64 o 
   4  28   1        4.26       34.21     47.24 o 
  -4  29   1        0.04       41.20     52.11 o 
  -3  29   1        5.21      -46.89     46.89 o 
  -2  29   1       42.58       94.55     60.24 o 
  -1  29   1       46.06      245.15     75.35 o 
   0  29   1       40.39       71.33     28.87 o 
   1  29   1      283.86      394.13     55.04 o 
   2  29   1       42.68      -37.51     50.16 o 
   3  29   1      241.96      339.61     64.65 o 
  -3  30   1      131.71      111.80     62.32 o 
  -2  30   1        3.58       -1.07     55.58 o 
  -1  30   1        4.94       76.54     69.39 o 
   0  30   1       43.46        2.09     70.23 o 
   1  30   1       87.43       44.66     67.19 o 
   2  30   1        0.13      -42.70     42.70 o 
  -1  31   1       51.68       93.91     69.01 o 
   0  31   1       65.68      227.66     73.38 o 
 -10   0   2       44.51       88.45     43.38 o 
  -8   0   2      547.22      572.47     77.34 o 
  -6   0   2      448.82      452.89     58.62 o 
  -4   0   2    10508.52    11177.97    377.22 o 
  -2   0   2    98058.59    91625.61   2889.51 o 
   0   0   2     1052.85      925.84     24.00 o 
   2   0   2     1368.72     1335.78     36.12 o 
   4   0   2     2631.39     2689.04    116.80 o 
   6   0   2      240.60      221.68     42.30 o 
   8   0   2      496.11      512.87     74.40 o 
  10   0   2       49.11       12.98     33.87 o 
 -10   1   2      509.04      479.14     58.20 o 
  -9   1   2       86.35      115.52     30.96 o 
  -8   1   2      110.40      131.64     26.84 o 
  -7   1   2     1032.96     1038.34     56.86 o 
  -6   1   2        0.00       -4.31     12.29 o 
  -5   1   2        5.88       14.18     10.88 o 
  -4   1   2      523.46      533.33     29.79 o 
  -3   1   2     3252.93     3387.49     91.47 o 
  -2   1   2     3815.39     3613.86     91.55 o 
  -1   1   2     2315.83     2032.04     53.17 o 
   0   1   2    18894.51    17299.45    185.29 o 
   1   1   2    19464.29    18246.26    210.15 o 
   2   1   2      214.68      172.88      6.71 o 
   3   1   2       70.17       51.87      6.11 o 
   4   1   2       37.32       46.85      9.76 o 
   5   1   2      397.85      387.99     29.34 o 
   6   1   2      422.10      475.26     36.00 o 
   7   1   2       20.18       26.66     23.35 o 
   8   1   2        0.18       50.22     18.53 o 
   9   1   2       41.27      -14.91     14.91 o 
  10   1   2        0.09      -14.84     14.84 o 
 -10   2   2       16.45       52.17     26.22 o 
  -9   2   2        1.86       39.73     22.15 o 
  -8   2   2       16.59       15.60     49.17 o 
  -7   2   2        2.02       12.34     15.79 o 
  -6   2   2      167.93      201.07     28.74 o 
  -5   2   2      413.07      412.70     30.09 o 
  -4   2   2      585.11      606.70     31.67 o 
  -3   2   2      445.44      484.51     25.17 o 
  -2   2   2    29932.37    29283.26    646.23 o 
  -1   2   2     1040.03     1053.92     21.94 o 
   0   2   2     9105.76     8579.24    100.26 o 
   1   2   2     5917.87     5506.81     88.71 o 
   2   2   2      644.81      589.09     12.89 o 
   3   2   2     4359.13     4192.09     63.29 o 
   4   2   2      299.70      303.64     11.99 o 
   5   2   2      309.33      348.48     33.32 o 
   6   2   2        0.40       11.30      9.61 o 
   7   2   2      615.77      686.61     45.25 o 
   8   2   2       23.05       48.09     14.94 o 
   9   2   2      131.62       79.92     28.13 o 
  10   2   2       11.36       31.07     21.26 o 
 -10   3   2       93.64      239.86     64.13 o 
  -9   3   2       24.75       63.46     30.37 o 
  -8   3   2      312.43      403.21     66.68 o 
  -7   3   2       39.88       53.70     19.99 o 
  -6   3   2       29.28       21.98     15.52 o 
  -5   3   2        2.51       13.08     11.59 o 
  -4   3   2       40.59       31.15     12.69 o 
  -3   3   2      251.19      237.12     26.77 o 
  -2   3   2    20850.86    20976.36    380.35 o 
  -1   3   2       94.08       83.95      4.69 o 
   0   3   2     9846.04     9701.34    113.50 o 
   1   3   2     4469.82     4574.82     68.06 o 
   2   3   2      736.30      783.19     18.41 o 
   3   3   2       28.35       25.02      5.31 o 
   4   3   2      814.24      833.83     23.65 o 
   5   3   2      321.66      290.41     21.26 o 
   6   3   2      154.65      183.90     18.44 o 
   7   3   2      318.94      341.81     25.02 o 
   8   3   2       30.68       36.42     13.45 o 
   9   3   2      432.57      573.90     50.66 o 
  10   3   2        4.61       -7.21     18.73 o 
 -10   4   2        0.89      -21.11     27.93 o 
  -9   4   2      116.73      197.05     36.50 o 
  -8   4   2       58.13       59.50     22.52 o 
  -7   4   2      237.73      279.63     35.21 o 
  -6   4   2       88.33      100.53     25.97 o 
  -5   4   2      450.47      392.31     31.56 o 
  -4   4   2      191.36      209.83     22.79 o 
  -3   4   2      297.55      291.43     20.70 o 
  -2   4   2     5193.31     5292.83    112.77 o 
  -1   4   2     9022.89     9962.76    125.29 o 
   0   4   2     1171.41     1216.62     22.93 o 
   1   4   2    14065.46    13412.24    186.57 o 
   2   4   2      681.55      683.39     23.84 o 
   3   4   2      255.09      250.64     11.39 o 
   4   4   2       27.43       35.69      8.44 o 
   5   4   2      565.31      557.84     25.63 o 
   6   4   2      594.75      584.46     29.10 o 
   7   4   2      349.76      341.42     25.83 o 
   8   4   2       68.56       85.94     24.79 o 
   9   4   2       64.36      146.56     55.84 o 
  10   4   2      204.73      198.58     27.26 o 
 -10   5   2      111.92       96.00     52.01 o 
  -9   5   2      131.12      126.88     31.51 o 
  -8   5   2      102.13      157.50     44.94 o 
  -7   5   2      118.28      162.15     28.44 o 
  -6   5   2      310.56      308.22     34.01 o 
  -5   5   2      519.95      531.76     33.47 o 
  -4   5   2     3990.52     3871.10    107.35 o 
  -3   5   2     5514.99     5667.02    131.25 o 
  -2   5   2       30.23       18.98      4.46 o 
  -1   5   2     2608.08     2859.95     37.26 o 
   0   5   2     2000.24     2231.88     33.94 o 
   1   5   2      830.78      883.67     18.65 o 
   2   5   2     1333.15     1341.54     26.83 o 
   3   5   2      855.50      829.39     20.85 o 
   4   5   2      295.44      298.67     17.07 o 
   5   5   2        0.01        5.18      8.95 o 
   6   5   2      171.92      162.26     19.18 o 
   7   5   2      328.66      357.47     47.33 o 
   8   5   2       22.68       24.46     13.29 o 
   9   5   2       42.08       36.74     17.29 o 
  10   5   2      191.55      257.29     67.44 o 
 -10   6   2        0.04      -21.48     21.48 o 
  -9   6   2       94.16      193.92     35.19 o 
  -8   6   2       57.53       73.67     23.75 o 
  -7   6   2      271.74      280.93     36.18 o 
  -6   6   2        2.44      -16.14     16.14 o 
  -5   6   2      426.32      444.65     23.39 o 
  -4   6   2      794.65      916.46     30.40 o 
  -3   6   2     2976.10     3169.57     49.17 o 
  -2   6   2     4297.75     4826.78     83.94 o 
  -1   6   2     1542.22     1537.11     21.71 o 
   0   6   2     3761.98     4088.27     69.71 o 
   1   6   2    10054.97     9748.29    158.13 o 
   2   6   2     5839.76     5572.36     75.62 o 
   3   6   2        0.46        5.92      5.33 o 
   4   6   2      159.41      176.52     14.12 o 
   5   6   2       54.91       82.36     12.57 o 
   6   6   2      170.19      210.44     32.69 o 
   7   6   2       31.90       40.33     15.22 o 
   8   6   2       60.94      107.85     24.94 o 
   9   6   2       15.05        4.93     13.90 o 
  10   6   2        4.29      -19.33     19.33 o 
 -10   7   2        2.42        1.02     32.70 o 
  -9   7   2        6.47       17.27     29.17 o 
  -8   7   2      122.45      240.93     45.20 o 
  -7   7   2       24.26       11.06     15.18 o 
  -6   7   2      806.09      717.04     43.33 o 
  -5   7   2     1342.30     1387.21     42.16 o 
  -4   7   2       24.52       20.45      6.89 o 
  -3   7   2     2102.31     2547.96     35.39 o 
  -2   7   2     2203.06     2459.58     51.13 o 
  -1   7   2     1612.25     1712.54     23.63 o 
   0   7   2       87.41      100.59      7.95 o 
   1   7   2     4525.84     4493.54     63.44 o 
   2   7   2      648.30      736.64     21.68 o 
   3   7   2      415.98      453.32     18.78 o 
   4   7   2       25.04       31.04      7.60 o 
   5   7   2      165.44      162.12     17.38 o 
   6   7   2      789.93      779.52     34.79 o 
   7   7   2      411.94      439.77     31.29 o 
   8   7   2       94.11      112.38     19.24 o 
   9   7   2      122.81      108.75     28.23 o 
  10   7   2        1.57       19.30     31.47 o 
 -10   8   2        0.00      106.80     42.65 o 
  -9   8   2        4.87        8.23     30.04 o 
  -8   8   2        0.04       17.02     42.52 o 
  -7   8   2       13.99        4.31     10.89 o 
  -6   8   2        0.08        4.80     10.20 o 
  -5   8   2      106.49      116.54     12.84 o 
  -4   8   2      309.78      338.31     16.17 o 
  -3   8   2       50.66       71.24      7.69 o 
  -2   8   2     2636.31     2839.89     43.01 o 
  -1   8   2      605.05      677.23     17.12 o 
   0   8   2     7682.96     8207.37    132.58 o 
   1   8   2     2511.19     2535.14     40.06 o 
   2   8   2     5780.79     5862.00     99.49 o 
   3   8   2      302.74      290.63     16.86 o 
   4   8   2       86.16      103.14     10.93 o 
   5   8   2       33.85       35.06     10.91 o 
   6   8   2     1761.19     1770.36     55.30 o 
   7   8   2        0.04        1.50     12.70 o 
   8   8   2      285.35      290.53     33.64 o 
   9   8   2        0.80        5.73     35.17 o 
  10   8   2       12.38       68.29     36.46 o 
 -10   9   2       35.86       21.78     37.64 o 
  -9   9   2       75.67      122.48     26.79 o 
  -8   9   2      152.97      137.00     24.47 o 
  -7   9   2      650.06      574.09     36.70 o 
  -6   9   2      216.39      234.99     21.95 o 
  -5   9   2     1718.71     1717.83     40.87 o 
  -4   9   2      632.55      719.36     24.03 o 
  -3   9   2     1506.89     1629.71     29.08 o 
  -2   9   2      867.38     1042.74     23.53 o 
  -1   9   2      568.75      649.60     15.58 o 
   0   9   2      759.07      805.84     20.19 o 
   1   9   2        0.01       -4.34      4.82 o 
   2   9   2      501.85      437.58     17.02 o 
   3   9   2      414.71      446.51     17.62 o 
   4   9   2      126.89      123.98     12.39 o 
   5   9   2        5.09        4.52      8.46 o 
   6   9   2       55.51       45.40     15.00 o 
   7   9   2       17.90       19.93     18.49 o 
   8   9   2       44.55       47.49     32.10 o 
   9   9   2       91.37      104.87     39.00 o 
 -10  10   2      126.74      101.64     29.01 o 
  -9  10   2       38.47        3.64     27.29 o 
  -8  10   2       76.31      106.52     24.83 o 
  -7  10   2      257.25      289.51     31.30 o 
  -6  10   2       22.11       10.55     15.98 o 
  -5  10   2      171.34      185.61     16.13 o 
  -4  10   2     1669.23     1795.14     41.17 o 
  -3  10   2       21.26       21.61      6.83 o 
  -2  10   2      191.72      192.60     11.96 o 
  -1  10   2     4079.68     4308.87     65.65 o 
   0  10   2      225.45      219.87     10.27 o 
   1  10   2        6.25       -5.48      5.48 o 
   2  10   2      162.08      170.74     10.53 o 
   3  10   2       61.89       58.91      9.28 o 
   4  10   2        1.01        0.57      6.73 o 
   5  10   2      727.49      721.62     36.29 o 
   6  10   2      441.61      478.44     36.80 o 
   7  10   2       22.69       27.21     21.88 o 
   8  10   2        0.54        7.39     19.05 o 
   9  10   2      117.53      191.62     85.66 o 
 -10  11   2       86.31      147.75     56.21 o 
  -9  11   2        5.91       18.77     52.87 o 
  -8  11   2       11.93        4.45     32.30 o 
  -7  11   2       12.17       21.00     17.74 o 
  -6  11   2      110.88      110.73     23.16 o 
  -5  11   2      341.76      378.90     26.20 o 
  -4  11   2       58.20       65.90      9.97 o 
  -3  11   2      135.42      150.97     14.66 o 
  -2  11   2       44.98       35.15      7.44 o 
  -1  11   2      435.93      524.16     19.66 o 
   0  11   2     1128.58     1160.85     23.98 o 
   1  11   2     1170.75     1365.95     27.24 o 
   2  11   2       44.09       46.87      7.39 o 
   3  11   2      327.75      343.67     17.62 o 
   4  11   2       88.49       69.97     11.41 o 
   5  11   2      104.68      140.82     21.00 o 
   6  11   2     1242.73     1207.13     56.61 o 
   7  11   2      162.31      173.54     29.99 o 
   8  11   2        0.29      -17.44     17.44 o 
   9  11   2      126.27      119.01     30.99 o 
 -10  12   2        7.09        7.96     36.73 o 
  -9  12   2       60.49       70.63     28.05 o 
  -8  12   2       15.93       11.05     33.76 o 
  -7  12   2       22.44       12.13     19.47 o 
  -6  12   2       38.53       45.61     20.70 o 
  -5  12   2      137.22      162.43     32.25 o 
  -4  12   2      315.20      368.88     20.68 o 
  -3  12   2       55.36       66.34     12.78 o 
  -2  12   2       78.02       69.38     11.85 o 
  -1  12   2       45.17       43.85     11.63 o 
   0  12   2      241.27      202.30     14.10 o 
   1  12   2      402.17      425.54     15.33 o 
   2  12   2      155.85      170.74     11.05 o 
   3  12   2       54.92       59.03      9.88 o 
   4  12   2       50.47       55.10     17.26 o 
   5  12   2     1167.10     1081.34     34.46 o 
   6  12   2      183.32      181.43     29.15 o 
   7  12   2      205.74      252.67     34.45 o 
   8  12   2        0.24       29.64     22.32 o 
   9  12   2      201.25      145.31     37.02 o 
  -9  13   2       38.92       10.70     24.69 o 
  -8  13   2      221.17      196.55     34.17 o 
  -7  13   2        3.41      -11.73     19.12 o 
  -6  13   2      145.21      161.99     27.33 o 
  -5  13   2     1074.58     1170.58     54.64 o 
  -4  13   2       53.44       64.92     13.48 o 
  -3  13   2      304.89      318.64     20.67 o 
  -2  13   2      366.51      322.55     17.43 o 
  -1  13   2      217.55      215.74     17.59 o 
   0  13   2     1052.65     1046.82     36.16 o 
   1  13   2      835.32      779.34     24.30 o 
   2  13   2      196.03      214.42     12.37 o 
   3  13   2     1340.12     1420.50     41.99 o 
   4  13   2     1095.95     1064.28     37.56 o 
   5  13   2     1368.51     1349.59     40.31 o 
   6  13   2      209.56      227.08     31.97 o 
   7  13   2      527.60      441.96     81.46 o 
   8  13   2        4.92       12.55     21.57 o 
   9  13   2      174.85      281.04     65.89 o 
  -9  14   2      174.55      203.61     37.22 o 
  -8  14   2       14.54       -3.52     21.10 o 
  -7  14   2        0.22      -18.82     18.82 o 
  -6  14   2       83.74       60.35     22.30 o 
  -5  14   2      700.69      659.14     42.89 o 
  -4  14   2       59.44       66.02     14.90 o 
  -3  14   2      363.58      388.17     22.32 o 
  -2  14   2      445.31      442.61     21.00 o 
  -1  14   2     3547.33     3462.21     71.11 o 
   0  14   2      553.50      611.92     18.92 o 
   1  14   2       98.57      101.35     10.17 o 
   2  14   2      734.51      707.75     26.60 o 
   3  14   2      918.89      925.80     35.48 o 
   4  14   2     2293.64     2126.83     55.33 o 
   5  14   2      110.89      127.10     17.44 o 
   6  14   2      163.63      138.31     37.76 o 
   7  14   2      146.04      114.94     28.62 o 
   8  14   2       13.91       44.88     23.87 o 
   9  14   2       48.17       52.58     37.48 o 
  -9  15   2        0.13      -19.35     23.44 o 
  -8  15   2       50.35       42.28     26.17 o 
  -7  15   2        1.55       -8.17     29.29 o 
  -6  15   2       98.68       95.24     42.56 o 
  -5  15   2        3.22        7.02     18.78 o 
  -4  15   2      683.24      745.65     30.78 o 
  -3  15   2        5.96       21.90     15.71 o 
  -2  15   2       31.01       21.42     15.43 o 
  -1  15   2       95.57       97.97     16.82 o 
   0  15   2      225.70      228.12     13.17 o 
   1  15   2      182.46      203.73     17.82 o 
   2  15   2        1.16       -3.02      9.71 o 
   3  15   2      702.13      636.44     30.34 o 
   4  15   2      927.38      808.36     34.07 o 
   5  15   2       32.30       36.15     14.72 o 
   6  15   2       50.84       42.67     20.12 o 
   7  15   2        7.26       16.88     19.57 o 
   8  15   2       15.48       -0.03     26.66 o 
   9  15   2       99.64       62.72     39.83 o 
  -9  16   2       47.58       -4.42     34.09 o 
  -8  16   2      192.61      197.85     37.23 o 
  -7  16   2      118.55      122.68     28.48 o 
  -6  16   2        5.09       -9.45     19.37 o 
  -5  16   2       42.81       38.71     14.78 o 
  -4  16   2       27.14       46.50     13.85 o 
  -3  16   2      221.26      304.99     33.54 o 
  -2  16   2      342.49      360.59     21.13 o 
  -1  16   2      116.61      148.40     19.42 o 
   0  16   2     1665.25     1603.05     37.15 o 
   1  16   2      910.58      858.92     31.35 o 
   2  16   2      134.73      157.08     17.26 o 
   3  16   2       18.08       46.84     15.51 o 
   4  16   2       21.75       37.34     17.00 o 
   5  16   2       27.40       16.18     13.24 o 
   6  16   2      143.24      130.31     28.95 o 
   7  16   2       38.34       14.75     20.05 o 
   8  16   2      120.44       91.21     30.76 o 
  -9  17   2       34.43       17.22     39.14 o 
  -8  17   2        0.00      -22.28     22.82 o 
  -7  17   2      249.67      277.80     92.34 o 
  -6  17   2       72.90       95.13     26.63 o 
  -5  17   2      159.42      173.13     21.63 o 
  -4  17   2      260.79      258.17     21.21 o 
  -3  17   2      299.00      320.94     23.85 o 
  -2  17   2     1368.50     1392.58     48.43 o 
  -1  17   2       24.85       33.90     16.69 o 
   0  17   2     1409.25     1250.09     50.35 o 
   1  17   2       21.36       43.83     11.68 o 
   2  17   2        1.12      -19.76     19.76 o 
   3  17   2      153.76      122.99     16.70 o 
   4  17   2      222.61      215.56     22.52 o 
   5  17   2       82.67      105.59     18.88 o 
   6  17   2      174.05      196.46     32.75 o 
   7  17   2        0.17        0.55     20.16 o 
   8  17   2      439.55      451.58     79.94 o 
  -8  18   2       60.49       28.95     27.62 o 
  -7  18   2        6.10        0.13     21.52 o 
  -6  18   2        4.31       -3.70     20.57 o 
  -5  18   2      270.98      285.22     26.85 o 
  -4  18   2     1801.97     1994.86     61.88 o 
  -3  18   2       55.71       68.23     17.30 o 
  -2  18   2      147.25      171.92     19.11 o 
  -1  18   2      668.33      582.57     30.19 o 
   0  18   2       12.15       20.65     21.46 o 
   1  18   2     1321.49     1163.32     50.37 o 
   2  18   2       42.53       20.33     19.18 o 
   3  18   2       26.66      111.08     40.39 o 
   4  18   2       13.06       28.38     13.63 o 
   5  18   2       18.18        6.68     13.84 o 
   6  18   2        5.35       19.13     21.67 o 
   7  18   2        1.95       11.18     23.11 o 
   8  18   2      143.08       92.86     44.79 o 
  -8  19   2       31.96       -0.36     38.05 o 
  -7  19   2       39.82       12.69     26.12 o 
  -6  19   2      192.55      215.03     35.21 o 
  -5  19   2      280.17      266.47     27.04 o 
  -4  19   2      523.06      675.18     51.04 o 
  -3  19   2        0.50       -3.27     11.85 o 
  -2  19   2       55.46       69.76     19.45 o 
  -1  19   2       70.89       83.02     23.88 o 
   0  19   2     1357.71     1372.21     55.96 o 
   1  19   2        6.80       21.75     22.03 o 
   2  19   2       86.16       96.57     15.16 o 
   3  19   2       19.04       -7.60     18.06 o 
   4  19   2      405.54      410.76     29.83 o 
   5  19   2        0.95        6.21     15.36 o 
   6  19   2      100.00       81.28     29.30 o 
   7  19   2        0.13       -3.08     25.45 o 
   8  19   2       12.77        2.96     33.41 o 
  -8  20   2       46.04      -22.34     31.60 o 
  -7  20   2       21.52       28.63     24.84 o 
  -6  20   2      349.14      486.43     86.39 o 
  -5  20   2      547.06      626.66     39.33 o 
  -4  20   2       14.91       14.71     19.64 o 
  -3  20   2      627.13      637.24     27.14 o 
  -2  20   2     1828.35     1907.89     76.17 o 
  -1  20   2      373.88      316.24     31.63 o 
   0  20   2        0.09      -15.08     25.12 o 
   1  20   2      405.30      411.14     36.84 o 
   2  20   2      115.46       84.10     21.43 o 
   3  20   2       21.07      -16.03     16.03 o 
   4  20   2        9.08      -16.98     16.98 o 
   5  20   2        7.96       14.60     15.99 o 
   6  20   2        7.73      -13.38     22.91 o 
   7  20   2        2.21      -18.90     22.91 o 
  -8  21   2       23.50       33.63     37.02 o 
  -7  21   2       56.00       33.53     26.17 o 
  -6  21   2        0.28       11.25     25.10 o 
  -5  21   2       38.48       19.20     28.63 o 
  -4  21   2        1.76        5.76     17.28 o 
  -3  21   2      133.72      172.21     24.72 o 
  -2  21   2      314.23      305.08     43.05 o 
  -1  21   2       12.42      -14.58     47.20 o 
   0  21   2       33.49       44.53     22.67 o 
   1  21   2      816.48      760.62     44.51 o 
   2  21   2      319.67      317.01     62.68 o 
   3  21   2       90.26       45.89     32.42 o 
   4  21   2      337.57      304.14     27.30 o 
   5  21   2        2.97       11.25     19.44 o 
   6  21   2        9.11       22.91     18.90 o 
   7  21   2        1.07       -0.24     31.32 o 
  -7  22   2       89.72      178.08     54.35 o 
  -6  22   2      111.84       51.58     64.88 o 
  -5  22   2      334.54      337.44     32.00 o 
  -4  22   2      175.46      186.44     26.63 o 
  -3  22   2      187.59      197.89     31.65 o 
  -2  22   2        7.63        7.78     24.68 o 
  -1  22   2       36.83       55.56     27.33 o 
   0  22   2      982.88     1041.03     93.36 o 
   1  22   2      211.85      178.42     30.04 o 
   2  22   2       54.89       71.83     28.91 o 
   3  22   2       11.82       35.34     25.74 o 
   4  22   2       47.30       75.97     24.12 o 
   5  22   2        5.61      -21.14     21.14 o 
   6  22   2        2.28        3.71     39.80 o 
   7  22   2        0.04       -4.14     29.38 o 
  -7  23   2        0.00       10.77     36.86 o 
  -6  23   2       48.04       47.86     38.29 o 
  -5  23   2      496.29      531.44     39.38 o 
  -4  23   2        0.24       59.86     36.44 o 
  -3  23   2      246.66      228.04     51.93 o 
  -2  23   2       52.78       73.55     28.82 o 
  -1  23   2      217.23      210.71     37.32 o 
   0  23   2       24.81        9.42     34.38 o 
   1  23   2      443.80      355.47     38.01 o 
   2  23   2        1.33      -18.10     21.24 o 
   3  23   2       44.65       66.68     35.43 o 
   4  23   2        2.56      -15.08     19.62 o 
   5  23   2      133.02      180.75     25.32 o 
   6  23   2       33.62       60.70     25.67 o 
  -7  24   2        0.30      -15.86     35.39 o 
  -6  24   2       63.78       50.42     45.90 o 
  -5  24   2       71.34      144.62     31.40 o 
  -4  24   2       12.94       59.60     26.31 o 
  -3  24   2      206.99      176.13     52.30 o 
  -2  24   2       29.03       47.66     28.57 o 
  -1  24   2      190.52      218.69     37.90 o 
   0  24   2      156.97      181.52     43.26 o 
   1  24   2       53.68      -21.68     37.13 o 
   2  24   2       42.60        7.81     16.07 o 
   3  24   2       32.11       34.78     23.82 o 
   4  24   2        0.10        1.47     26.97 o 
   5  24   2        6.08       -7.04     42.60 o 
   6  24   2      212.53      273.13     40.58 o 
  -6  25   2      152.40      132.47     46.87 o 
  -5  25   2        4.64       32.65     42.92 o 
  -4  25   2      299.80      318.15     62.13 o 
  -3  25   2       46.26      -41.63     41.63 o 
  -2  25   2        4.18        6.66     24.54 o 
  -1  25   2       95.55       61.60     76.55 o 
   0  25   2       46.29       53.02     25.55 o 
   1  25   2       74.49      103.74     37.46 o 
   2  25   2       72.22        4.02     48.21 o 
   3  25   2       31.57       38.16     52.98 o 
   4  25   2       75.51      118.85     34.30 o 
   5  25   2       14.75       91.38     47.64 o 
   6  25   2      120.51      105.26     39.10 o 
  -5  26   2       17.58       84.37     30.93 o 
  -4  26   2      319.09      363.90     67.53 o 
  -3  26   2        4.02      -29.61     42.97 o 
  -2  26   2        5.50      -45.23     45.23 o 
  -1  26   2      172.71      161.72     35.66 o 
   0  26   2        0.01       23.15     23.63 o 
   1  26   2       19.25       66.02     33.44 o 
   2  26   2       46.33      -25.47    104.62 o 
   3  26   2       65.70       37.24     36.85 o 
   4  26   2       10.63       11.82     44.23 o 
   5  26   2       69.67      103.88     51.41 o 
  -5  27   2       85.53       91.96     49.56 o 
  -4  27   2      130.88      133.34     57.05 o 
  -3  27   2        0.37      -46.84     46.84 o 
  -2  27   2       65.08      119.67     58.46 o 
  -1  27   2        7.05      102.34     36.19 o 
   0  27   2        7.60       17.15     29.62 o 
   1  27   2        0.20       30.64     45.29 o 
   2  27   2       24.35       40.76     34.44 o 
   3  27   2       16.50        2.48     26.54 o 
   4  27   2      576.55      587.64     80.41 o 
   5  27   2        6.33      -37.47     44.50 o 
  -4  28   2       38.34       67.28     53.06 o 
  -2  28   2       68.03      150.26     62.01 o 
  -1  28   2      705.84      712.45     60.63 o 
   0  28   2       36.39       31.03     34.88 o 
   1  28   2      174.19      151.72     57.84 o 
   2  28   2        0.95        2.52     52.87 o 
   3  28   2       29.30      -11.07     31.35 o 
   4  28   2      128.77       31.43     51.46 o 
  -4  29   2       36.16      -24.75     50.02 o 
  -2  29   2        0.12      -48.73     48.73 o 
  -1  29   2       44.08      -30.49     30.49 o 
   0  29   2        5.13      -13.97     72.79 o 
   1  29   2       52.60       67.98     36.18 o 
   2  29   2        7.12       91.45     59.09 o 
   3  29   2       50.64      -24.11     30.42 o 
  -2  30   2        6.89       -2.16     52.34 o 
  -1  30   2      147.61      254.71     78.43 o 
   0  30   2      293.83      374.20    109.47 o 
   1  30   2       31.12       74.94     62.53 o 
   2  30   2        1.86       10.38     54.61 o 
 -11   0   3        2.06       37.51     35.37 o 
  -9   0   3       78.97       44.76     34.17 o 
  -7   0   3       25.99       74.28     31.33 o 
  -5   0   3     3321.76     3466.35    149.01 o 
  -3   0   3    18273.02    18233.79    586.68 o 
  -1   0   3      276.62      234.31      8.79 o 
   1   0   3    15317.81    14239.75    250.55 o 
   3   0   3     4556.57     4522.76     87.75 o 
   5   0   3     3572.34     3261.44    145.06 o 
   7   0   3       26.53       28.10     23.04 o 
   9   0   3        8.70        4.50     17.93 o 
 -11   1   3      839.94      739.40     80.31 o 
 -10   1   3        0.00       32.74     25.09 o 
  -9   1   3       95.75       59.42     27.63 o 
  -8   1   3        6.36       50.42     20.60 o 
  -7   1   3        7.80       22.36     20.79 o 
  -6   1   3        0.11        5.73     16.58 o 
  -5   1   3     6023.02     6048.98    168.74 o 
  -4   1   3      207.24      278.34     26.27 o 
  -3   1   3      177.81      162.85     18.44 o 
  -2   1   3        2.95        3.73     13.24 o 
  -1   1   3     2819.92     2631.68     31.46 o 
   0   1   3      225.92      230.51      8.88 o 
   1   1   3      199.93      180.23      8.31 o 
   2   1   3      572.67      608.95     13.15 o 
   3   1   3     1470.24     1484.45     28.41 o 
   4   1   3       46.87       42.61      7.26 o 
   5   1   3      426.62      443.55     23.52 o 
   6   1   3      124.19      118.60     16.77 o 
   7   1   3      120.39      128.93     18.14 o 
   8   1   3        5.38       11.26     11.00 o 
   9   1   3        4.10       38.39     16.63 o 
  10   1   3        7.78      -17.29     17.29 o 
 -10   2   3      363.99      304.59     48.21 o 
  -9   2   3        0.25        1.51     18.24 o 
  -8   2   3       40.13       36.69     23.98 o 
  -7   2   3      193.30      179.10     61.53 o 
  -6   2   3      397.31      403.43     39.30 o 
  -5   2   3       95.68       76.73     18.20 o 
  -4   2   3     3074.31     3133.92     92.02 o 
  -3   2   3     1298.95     1267.21     45.01 o 
  -2   2   3      100.37       84.78     11.71 o 
  -1   2   3       50.72       48.67      4.91 o 
   0   2   3     4676.47     4277.06     54.00 o 
   1   2   3     5464.57     5194.52     69.75 o 
   2   2   3       71.01       82.91      6.70 o 
   3   2   3      633.78      589.43     14.75 o 
   4   2   3     3095.77     3006.58     58.35 o 
   5   2   3        0.58       -6.68     11.64 o 
   6   2   3      120.09      138.36     18.49 o 
   7   2   3        3.70        0.85      9.65 o 
   8   2   3       46.02       45.30     18.19 o 
   9   2   3       29.43       42.44     24.20 o 
  10   2   3       19.14       83.56     21.33 o 
 -10   3   3       28.99       65.36     27.81 o 
  -9   3   3      295.48      338.01     45.29 o 
  -8   3   3      147.36      221.99     42.48 o 
  -7   3   3      486.99      503.98     52.06 o 
  -6   3   3      182.79      210.23     32.33 o 
  -5   3   3      768.43      789.16     41.33 o 
  -4   3   3      145.74      117.12     17.51 o 
  -3   3   3        3.37       11.42      8.04 o 
  -2   3   3      214.24      172.69     15.20 o 
  -1   3   3     3991.82     3946.05     53.09 o 
   0   3   3        4.31        6.81      5.74 o 
   1   3   3     1267.27     1144.09     21.54 o 
   2   3   3      515.79      472.10     12.73 o 
   3   3   3      505.18      469.87     12.85 o 
   4   3   3       41.19       56.90      9.86 o 
   5   3   3       27.40       28.32     10.16 o 
   6   3   3        3.30       10.81     10.75 o 
   7   3   3      253.70      278.66     25.18 o 
   8   3   3        0.03      -12.48     16.76 o 
   9   3   3       60.40       68.74     17.72 o 
  10   3   3       12.39       15.10     16.84 o 
 -10   4   3        7.07      -27.14     27.14 o 
  -9   4   3       17.35       49.57     25.62 o 
  -8   4   3      565.72      625.05     57.61 o 
  -7   4   3      240.12      298.77     36.30 o 
  -6   4   3       36.03       96.59     21.53 o 
  -5   4   3      636.43      654.59     38.13 o 
  -4   4   3      901.22      965.41     45.03 o 
  -3   4   3    14672.77    14604.83    356.65 o 
  -2   4   3     2144.91     2348.29     29.66 o 
  -1   4   3      893.78      955.86     15.53 o 
   0   4   3     2506.11     2445.85     34.75 o 
   1   4   3     6051.33     5960.93    145.08 o 
   2   4   3     3469.82     3298.94     48.15 o 
   3   4   3      122.38      124.93     10.10 o 
   4   4   3      403.64      393.23     19.27 o 
   5   4   3      324.80      348.28     25.27 o 
   6   4   3       27.80       24.00     12.45 o 
   7   4   3      163.30      183.46     21.90 o 
   8   4   3      315.38      325.60     45.15 o 
   9   4   3        0.10       11.67     14.53 o 
  10   4   3        9.97       36.39     19.44 o 
 -10   5   3       52.18       36.33     40.80 o 
  -9   5   3        0.47       -8.33     37.46 o 
  -8   5   3        7.27      -10.95     14.84 o 
  -7   5   3        0.94        3.55     16.53 o 
  -6   5   3       42.38       68.87     20.54 o 
  -5   5   3      476.56      450.02     32.09 o 
  -4   5   3      204.65      255.20     30.30 o 
  -3   5   3     4469.04     4780.50     98.95 o 
  -2   5   3      161.90      154.07      6.90 o 
  -1   5   3     1092.59      995.95     25.44 o 
   0   5   3       46.07       74.52      6.75 o 
   1   5   3      474.79      451.68     15.48 o 
   2   5   3        0.04       19.25      7.88 o 
   3   5   3      153.19      149.95     11.08 o 
   4   5   3        6.70       13.13      6.17 o 
   5   5   3       12.70        7.60      9.62 o 
   6   5   3     1025.35     1056.26     66.66 o 
   7   5   3      572.24      541.52     31.76 o 
   8   5   3       76.51       88.88     18.46 o 
   9   5   3        2.61       34.92     15.67 o 
  10   5   3        3.42        1.73     24.25 o 
 -10   6   3       93.96      186.71     61.23 o 
  -9   6   3      157.74      244.26     39.33 o 
  -8   6   3     1924.71     2021.77     88.08 o 
  -7   6   3       87.96       97.19     24.55 o 
  -6   6   3      206.53      189.15     21.36 o 
  -5   6   3       29.50       38.78     12.89 o 
  -4   6   3      274.21      270.75     17.42 o 
  -3   6   3       12.49        3.47      5.82 o 
  -2   6   3     2913.13     3217.98     44.14 o 
  -1   6   3       23.50       26.12      4.58 o 
   0   6   3     1511.64     1615.36     27.99 o 
   1   6   3      133.30      129.19      9.81 o 
   2   6   3     1247.59     1188.13     32.10 o 
   3   6   3       85.22       68.61      8.65 o 
   4   6   3       68.03       65.81      9.87 o 
   5   6   3      282.32      275.03     20.05 o 
   6   6   3      136.99      142.92     19.46 o 
   7   6   3      171.40      205.75     23.64 o 
   8   6   3       13.71       41.36     16.21 o 
   9   6   3       15.44       44.98     16.99 o 
  10   6   3      107.98      139.03     44.37 o 
 -10   7   3       39.67       -0.01     31.84 o 
  -9   7   3      410.17      400.23     76.32 o 
  -8   7   3       12.91       26.50     20.80 o 
  -7   7   3        8.30       10.75     23.03 o 
  -6   7   3      175.11      191.91     21.64 o 
  -5   7   3      508.19      564.75     27.60 o 
  -4   7   3      894.02      922.58     25.71 o 
  -3   7   3       71.53       89.01      7.92 o 
  -2   7   3     2321.91     2579.21     52.31 o 
  -1   7   3      480.03      582.99     13.80 o 
   0   7   3       96.21      100.94      8.20 o 
   1   7   3     4575.19     4797.33     74.81 o 
   2   7   3       25.41       31.48      8.04 o 
   3   7   3     1398.14     1459.08     34.11 o 
   4   7   3      172.10      184.44     14.02 o 
   5   7   3      141.59      146.78     17.03 o 
   6   7   3      177.01      181.44     21.05 o 
   7   7   3      397.01      377.06     30.68 o 
   8   7   3      604.63      669.54     37.91 o 
   9   7   3        0.10       30.53     22.77 o 
  10   7   3      121.92      187.58     52.41 o 
 -10   8   3      107.92      134.80     54.17 o 
  -9   8   3      534.40      526.52     84.54 o 
  -8   8   3        7.62      114.88     39.04 o 
  -7   8   3      808.46      804.75     33.17 o 
  -6   8   3       11.74       24.13     11.79 o 
  -5   8   3      483.48      516.30     20.14 o 
  -4   8   3     1815.76     2047.97     44.48 o 
  -3   8   3       90.23      112.08      9.45 o 
  -2   8   3        0.53        8.16      5.02 o 
  -1   8   3     5620.31     6170.06     78.22 o 
   0   8   3     2732.25     3194.52     50.19 o 
   1   8   3      959.83      939.70     21.49 o 
   2   8   3      300.40      316.31     14.35 o 
   3   8   3     3847.54     3552.44     61.42 o 
   4   8   3      755.79      735.52     23.80 o 
   5   8   3      107.93       83.43     15.99 o 
   6   8   3        0.55        2.60     10.65 o 
   7   8   3        1.00        2.02     13.00 o 
   8   8   3       12.11       50.98     22.13 o 
   9   8   3      159.47      156.94     33.29 o 
 -10   9   3       29.47       23.50     37.51 o 
  -9   9   3       18.55        4.14     29.45 o 
  -8   9   3      549.60      557.04     40.27 o 
  -7   9   3      265.91      231.17     26.29 o 
  -6   9   3       70.03       54.08     15.09 o 
  -5   9   3       27.80       27.23     11.53 o 
  -4   9   3      453.25      462.87     27.42 o 
  -3   9   3        4.63       -1.67      6.42 o 
  -2   9   3      182.49      189.23      9.19 o 
  -1   9   3      809.55      896.04     18.53 o 
   0   9   3      540.14      591.86     17.74 o 
   1   9   3      217.70      272.20     12.73 o 
   2   9   3     1266.83     1137.80     27.52 o 
   3   9   3      436.64      439.29     18.52 o 
   4   9   3       84.87      112.71     12.93 o 
   5   9   3      980.99      891.87     32.75 o 
   6   9   3     2604.85     2439.30     60.53 o 
   7   9   3      115.40       86.28     43.05 o 
   8   9   3      313.97      366.71     40.23 o 
   9   9   3       13.22       24.92     34.75 o 
 -10  10   3       95.72      122.16     51.37 o 
  -9  10   3       67.89       71.60     24.76 o 
  -8  10   3     1009.24      976.85     93.44 o 
  -7  10   3       32.06        9.47     17.93 o 
  -6  10   3      394.58      398.78     33.40 o 
  -5  10   3        0.33      -10.06     10.06 o 
  -4  10   3      234.61      272.57     18.37 o 
  -3  10   3       56.39       69.55      8.64 o 
  -2  10   3      624.75      656.69     18.78 o 
  -1  10   3      204.59      233.49     11.22 o 
   0  10   3      904.11     1111.30     25.50 o 
   1  10   3      381.41      406.10     15.13 o 
   2  10   3       18.51        6.22      7.96 o 
   3  10   3       61.63       46.56      9.98 o 
   4  10   3      178.56      205.70     16.10 o 
   5  10   3      179.13      209.12     14.73 o 
   6  10   3        0.37        1.07     10.94 o 
   7  10   3      288.43      315.24     35.93 o 
   8  10   3       49.34       48.90     22.55 o 
   9  10   3       38.90       20.62     22.75 o 
 -10  11   3      166.00      131.03     77.15 o 
  -9  11   3       25.15       -2.95     22.40 o 
  -8  11   3      160.56      149.18     28.18 o 
  -7  11   3       19.03       38.56     20.04 o 
  -6  11   3      172.63      241.41     29.37 o 
  -5  11   3       85.30       85.47     17.64 o 
  -4  11   3        2.04       10.50      9.09 o 
  -3  11   3     1137.76     1254.84     30.57 o 
  -2  11   3      778.75      891.54     19.10 o 
  -1  11   3       31.27       51.94      7.31 o 
   0  11   3     1056.20     1258.02     28.02 o 
   1  11   3     1443.42     1369.19     28.57 o 
   2  11   3      149.91      185.11     12.49 o 
   3  11   3      507.65      513.45     20.84 o 
   4  11   3       97.26       95.01     13.36 o 
   5  11   3       30.70       13.19      9.93 o 
   6  11   3      610.05      572.02     35.74 o 
   7  11   3        8.23       -6.77     20.45 o 
   8  11   3       26.73       30.55     21.85 o 
   9  11   3       26.47       47.38     31.78 o 
 -10  12   3       91.68      101.62     48.11 o 
  -9  12   3      105.78       77.57     36.79 o 
  -8  12   3        1.61      -17.03     17.03 o 
  -7  12   3        9.31       10.40     22.20 o 
  -6  12   3       14.11       -1.02     16.77 o 
  -5  12   3      398.70      384.22     27.41 o 
  -4  12   3      269.66      318.96     19.85 o 
  -3  12   3        7.74       47.98     12.54 o 
  -2  12   3      742.40      896.69     26.65 o 
  -1  12   3     1269.47     1377.84     30.94 o 
   0  12   3      696.89      724.26     21.96 o 
   1  12   3      306.17      302.85     16.60 o 
   2  12   3      104.75      119.93     11.13 o 
   3  12   3      772.01      736.65     28.60 o 
   4  12   3        1.45      -11.38     14.94 o 
   5  12   3       19.74        2.70     12.22 o 
   6  12   3      239.01      237.55     27.09 o 
   7  12   3      226.14      251.98     34.57 o 
   8  12   3        2.04      -18.94     18.94 o 
   9  12   3      190.20      204.06     56.31 o 
 -10  13   3       11.05      -23.20     36.06 o 
  -9  13   3       77.61       54.80     33.38 o 
  -8  13   3        9.90      -11.27     21.63 o 
  -7  13   3        0.94       29.22     20.99 o 
  -6  13   3      558.24      456.20     40.45 o 
  -5  13   3       73.22       83.54     18.21 o 
  -4  13   3       26.75        8.27     19.49 o 
  -3  13   3      569.07      627.07     43.05 o 
  -2  13   3      235.63      295.84     17.21 o 
  -1  13   3      126.41      136.57     11.47 o 
   0  13   3       93.72       83.19      9.52 o 
   1  13   3      217.89      238.30     13.58 o 
   2  13   3     1655.28     1561.50     33.36 o 
   3  13   3      419.94      388.15     24.28 o 
   4  13   3       20.05        3.83     12.77 o 
   5  13   3      576.56      550.89     28.17 o 
   6  13   3       67.93       50.39     18.93 o 
   7  13   3      182.96      202.18     33.36 o 
   8  13   3        3.96       -1.66     54.15 o 
   9  13   3       89.75      114.40     45.86 o 
  -9  14   3      160.74      127.56     34.35 o 
  -8  14   3       98.21       80.07     28.35 o 
  -7  14   3       11.32       -2.61     19.19 o 
  -6  14   3       12.81        0.63     18.01 o 
  -5  14   3       28.43        1.01     17.67 o 
  -4  14   3      157.48      209.93     19.61 o 
  -3  14   3      938.38     1085.48     35.39 o 
  -2  14   3      320.19      365.58     18.48 o 
  -1  14   3     1226.90     1203.05     29.39 o 
   0  14   3      496.25      514.67     20.09 o 
   1  14   3       17.85       11.20     10.69 o 
   2  14   3      185.22      186.88     17.38 o 
   3  14   3      256.98      241.67     22.07 o 
   4  14   3      637.91      616.42     32.76 o 
   5  14   3        1.92       -9.43     12.51 o 
   6  14   3       48.07       19.74     17.37 o 
   7  14   3       30.72       12.10     23.01 o 
   8  14   3      139.42      120.95     35.19 o 
   9  14   3       25.85      -22.34     26.96 o 
  -9  15   3       65.11       74.38     30.49 o 
  -8  15   3      122.02      143.07     34.46 o 
  -7  15   3      126.68      186.16     30.85 o 
  -6  15   3       90.39      122.58     27.72 o 
  -5  15   3       37.70       38.68     20.58 o 
  -4  15   3       14.36       36.64     14.78 o 
  -3  15   3        3.45       -7.88     17.92 o 
  -2  15   3     1276.26     1350.91     34.34 o 
  -1  15   3        6.06       -0.37     14.29 o 
   0  15   3      268.45      266.81     15.50 o 
   1  15   3      293.65      294.35     16.02 o 
   2  15   3      629.45      561.60     25.29 o 
   3  15   3       16.83       22.78     17.52 o 
   4  15   3       46.71       23.97     14.06 o 
   5  15   3      157.50      136.34     19.29 o 
   6  15   3      330.52      357.13     34.40 o 
   7  15   3      250.44      250.13     46.36 o 
   8  15   3       49.34       69.85     30.62 o 
  -9  16   3       15.64       -6.92     31.30 o 
  -8  16   3       24.81      -18.28     22.08 o 
  -7  16   3      149.20      139.03     30.80 o 
  -6  16   3       57.44       17.07     21.30 o 
  -5  16   3       52.62       30.35     13.27 o 
  -4  16   3       91.54      107.67     16.23 o 
  -3  16   3        4.52       -3.92     11.93 o 
  -2  16   3      251.12      264.18     21.16 o 
  -1  16   3      103.02       83.98     18.06 o 
   0  16   3       22.09       10.31      9.14 o 
   1  16   3      559.21      479.15     22.30 o 
   2  16   3       21.57        9.83     22.73 o 
   3  16   3       48.43       36.33     11.22 o 
   4  16   3      334.13      349.92     27.31 o 
   5  16   3      159.05      143.91     20.07 o 
   6  16   3      192.07      225.07     29.08 o 
   7  16   3       45.62       40.12     24.21 o 
   8  16   3      742.65      706.20     96.50 o 
  -9  17   3       26.26        7.09     33.58 o 
  -8  17   3       80.33       55.35     29.43 o 
  -7  17   3       40.64      -10.72     21.88 o 
  -6  17   3        1.65        8.46     19.67 o 
  -5  17   3      205.73      258.66     23.03 o 
  -4  17   3       12.37        1.86     13.21 o 
  -3  17   3     1751.14     1863.77     44.67 o 
  -2  17   3        3.88       -8.94     18.80 o 
  -1  17   3      144.18      167.99     21.67 o 
   0  17   3     1160.18     1028.71     47.26 o 
   1  17   3       54.39       82.13     14.28 o 
   2  17   3     1536.48     1290.62     37.81 o 
   3  17   3       49.13       34.30     11.14 o 
   4  17   3      338.81      263.92     25.09 o 
   5  17   3       13.39        2.65     14.09 o 
   6  17   3        2.74        5.90     16.88 o 
   7  17   3        7.32       14.71     21.30 o 
   8  17   3       21.32       35.71     31.97 o 
  -8  18   3       99.30       57.88     37.64 o 
  -7  18   3      148.05      117.09     37.38 o 
  -6  18   3       90.54       69.33     25.61 o 
  -5  18   3       11.05       40.44     27.37 o 
  -4  18   3      107.86       99.40     18.49 o 
  -3  18   3      994.16     1030.46     32.96 o 
  -2  18   3      641.33      590.15     63.25 o 
  -1  18   3        2.89        0.74     21.89 o 
   0  18   3       57.76       37.03     22.17 o 
   1  18   3       40.18       10.40     10.86 o 
   2  18   3       25.06       -1.60     10.08 o 
   3  18   3      342.75      303.95     28.88 o 
   4  18   3       15.60       26.96     14.98 o 
   5  18   3       15.61       -1.56     15.27 o 
   6  18   3       97.61       76.19     15.96 o 
   7  18   3        3.41       -0.02     20.59 o 
   8  18   3        0.31        6.46     27.53 o 
  -8  19   3       75.17       76.18     44.86 o 
  -7  19   3        5.34        2.13     21.96 o 
  -6  19   3      197.81      131.31     38.69 o 
  -5  19   3       53.77       82.81     20.53 o 
  -4  19   3       14.86        1.03     16.52 o 
  -3  19   3       69.45       92.48     17.86 o 
  -2  19   3      527.74      590.75     60.98 o 
  -1  19   3      166.39      159.03     26.47 o 
   0  19   3       63.47       64.12     23.62 o 
   1  19   3      736.61      646.34     61.58 o 
   2  19   3     1278.70     1215.94     39.86 o 
   3  19   3      540.02      526.92     31.93 o 
   4  19   3        0.13       -4.47     13.60 o 
   5  19   3       63.08       40.00     16.49 o 
   6  19   3      379.60      391.65     28.49 o 
   7  19   3       17.14        9.49     25.39 o 
   8  19   3       25.77       32.66     37.96 o 
  -8  20   3       97.66      119.30     47.45 o 
  -7  20   3        2.29      -25.39     25.39 o 
  -6  20   3        2.42      -25.52     25.55 o 
  -5  20   3      321.63      330.15     36.26 o 
  -4  20   3      234.96      241.71     25.09 o 
  -3  20   3      265.07      353.20     26.03 o 
  -2  20   3      330.16      315.67     36.64 o 
  -1  20   3       57.17       68.60     26.36 o 
   0  20   3       45.93       37.63     21.05 o 
   1  20   3      273.27      198.06     28.71 o 
   2  20   3       25.28       17.45     19.14 o 
   3  20   3      227.81      212.60     22.98 o 
   4  20   3       22.81       20.19     17.90 o 
   5  20   3        5.91       12.49     16.18 o 
   6  20   3       39.25       47.27     17.58 o 
   7  20   3        5.56       34.12     26.94 o 
  -8  21   3        8.77        7.25     36.26 o 
  -7  21   3      105.78       76.43     30.71 o 
  -6  21   3      169.91       64.98     28.71 o 
  -5  21   3       99.74       92.21     21.87 o 
  -4  21   3       12.43       35.70     16.79 o 
  -3  21   3      212.51      250.25     28.04 o 
  -2  21   3      730.24      606.59     62.88 o 
  -1  21   3      263.10      246.58     36.43 o 
   0  21   3        5.30      -20.14     20.14 o 
   1  21   3       63.55       33.33     22.51 o 
   2  21   3        0.16       -5.58     21.81 o 
   3  21   3       40.81       48.61     26.83 o 
   4  21   3        1.77       -6.16     14.46 o 
   5  21   3        0.10       28.97     20.93 o 
   6  21   3        8.13       14.30     23.52 o 
   7  21   3       15.63       22.24     32.54 o 
  -7  22   3        0.02      -22.84     32.45 o 
  -6  22   3       67.12       32.79     35.81 o 
  -5  22   3        1.64       -6.60     15.93 o 
  -4  22   3       12.50       27.19     33.51 o 
  -3  22   3      138.51      160.95     35.61 o 
  -2  22   3      992.53      962.96     57.30 o 
  -1  22   3        4.95      -21.05     23.02 o 
   0  22   3       53.29       79.21     25.39 o 
   1  22   3      265.95      221.48     32.47 o 
   2  22   3      361.16      327.87     44.06 o 
   3  22   3       46.61       76.21     27.92 o 
   4  22   3        0.13        7.51     25.05 o 
   5  22   3       13.76        8.84     16.05 o 
   6  22   3        0.92       17.71     19.34 o 
   7  22   3       26.57       19.91     37.96 o 
  -7  23   3       96.79       40.20     41.86 o 
  -6  23   3      416.98      406.69     40.72 o 
  -5  23   3      107.10      111.58     30.92 o 
  -4  23   3       21.67       43.55     59.68 o 
  -3  23   3       21.44      -13.96     22.40 o 
  -2  23   3        2.21      -13.25     23.88 o 
  -1  23   3      123.39       81.01     31.33 o 
   0  23   3       90.03       89.08     26.38 o 
   1  23   3        4.22       -7.78     35.81 o 
   2  23   3       26.79       15.32     25.70 o 
   3  23   3      422.03      344.93     62.85 o 
   4  23   3       15.49       15.78     26.94 o 
   5  23   3       12.07       27.21     38.36 o 
   6  23   3        0.78      -22.63     22.63 o 
  -7  24   3       71.54       40.30     58.02 o 
  -6  24   3      119.18       99.12     27.39 o 
  -5  24   3       30.86       25.28     54.10 o 
  -4  24   3      213.24      209.00     52.64 o 
  -3  24   3      300.72      339.38     61.96 o 
  -2  24   3        4.06       33.48     27.08 o 
  -1  24   3      281.55      253.99     40.55 o 
   0  24   3       27.59       18.25     54.77 o 
   1  24   3       34.63        6.06     23.44 o 
   2  24   3      114.19      105.08     32.97 o 
   3  24   3        4.19      -22.63     22.63 o 
   4  24   3       14.81       24.57     30.79 o 
   5  24   3      314.26      315.18     59.73 o 
   6  24   3      133.72      170.61     70.98 o 
  -6  25   3       44.12      187.86     46.75 o 
  -5  25   3       98.26      202.74     66.16 o 
  -4  25   3      170.52      112.61     51.80 o 
  -3  25   3       17.83       41.99     42.43 o 
  -2  25   3      152.86      217.67     68.93 o 
  -1  25   3      141.67      182.68     38.96 o 
   0  25   3       77.82      104.10     39.75 o 
   1  25   3        2.27      -27.22     28.80 o 
   2  25   3       12.85       52.85     31.72 o 
   3  25   3        2.06       14.38     44.12 o 
   4  25   3        1.58      -11.33     63.30 o 
   5  25   3      149.97      236.74     56.63 o 
  -5  26   3      327.61      348.76     58.30 o 
  -4  26   3        1.68      -43.82     43.82 o 
  -3  26   3       64.24      133.08     53.18 o 
  -2  26   3       10.98       -0.62     72.03 o 
  -1  26   3      200.45      175.46     38.16 o 
   0  26   3      118.16      150.74     32.98 o 
   1  26   3        1.05       30.62     32.45 o 
   2  26   3       15.90       -1.52     18.40 o 
   3  26   3       39.68       29.45     29.24 o 
   4  26   3       66.44      -42.03     42.03 o 
   5  26   3       79.98      110.69     51.30 o 
  -5  27   3       54.57       89.38     49.21 o 
  -4  27   3        9.02        3.24     46.97 o 
  -3  27   3       74.77      103.50     52.10 o 
  -2  27   3        0.09      -16.04     42.18 o 
  -1  27   3       56.27       47.02     31.76 o 
   0  27   3        2.57        5.41     39.54 o 
   1  27   3        0.10       38.68     60.86 o 
   2  27   3       93.05       76.38     57.72 o 
   3  27   3      124.52      140.50     56.70 o 
   4  27   3      158.02       99.66     54.43 o 
  -4  28   3       27.35       52.64     52.92 o 
  -3  28   3        9.28      -29.94     46.08 o 
  -2  28   3        3.11        4.78     52.62 o 
  -1  28   3       12.46      -40.22     45.03 o 
   0  28   3       47.06      -23.15     29.14 o 
   1  28   3       38.07       43.07     61.93 o 
   2  28   3       73.31       90.80     59.37 o 
   3  28   3       34.49       35.45     45.29 o 
   4  28   3        1.53      -38.55     43.01 o 
  -3  29   3      150.30      115.45     57.83 o 
  -2  29   3        3.48       46.57     55.48 o 
  -1  29   3       33.16       39.55     50.68 o 
   0  29   3        5.04       -9.99     70.13 o 
   1  29   3      370.14      438.90     84.83 o 
   2  29   3      114.19      235.10     70.84 o 
   3  29   3      295.59       15.73     35.46 o 
  -2  30   3      173.58      133.02     67.11 o 
  -1  30   3        8.76      -54.83     54.83 o 
   0  30   3      222.94      531.82     88.65 o 
   1  30   3       72.01        7.84     59.49 o 
   2  30   3        2.42      -20.61     52.00 o 
 -10   0   4      242.52      256.97     63.04 o 
  -8   0   4       88.03       89.88     35.65 o 
  -6   0   4        1.94       50.73     28.17 o 
  -4   0   4     2680.49     2397.48    109.27 o 
  -2   0   4     4131.13     3907.91    145.59 o 
   0   0   4      131.12      126.71     11.93 o 
   2   0   4     3002.31     3167.59     57.57 o 
   4   0   4       25.43       26.49      9.36 o 
   6   0   4      403.27      408.54     56.83 o 
   8   0   4      249.37      289.79     33.57 o 
  10   0   4       82.82      100.89     40.48 o 
 -11   1   4       76.38       36.78     28.34 o 
 -10   1   4       33.66       15.00     34.67 o 
  -9   1   4       43.43        0.11     19.82 o 
  -8   1   4        8.88       30.69     30.83 o 
  -7   1   4      311.07      307.93     38.69 o 
  -6   1   4      679.75      749.46     45.06 o 
  -5   1   4      200.70      277.34     30.61 o 
  -4   1   4     3482.70     3610.97     85.28 o 
  -3   1   4       16.52        4.25     13.21 o 
  -2   1   4      834.81      849.16     57.83 o 
  -1   1   4      739.70      633.50     12.02 o 
   0   1   4      661.99      568.10     14.13 o 
   1   1   4     2280.90     2171.07     30.04 o 
   2   1   4     1538.44     1604.34     24.22 o 
   3   1   4      431.95      413.47     14.13 o 
   4   1   4       23.43       29.65      7.27 o 
   5   1   4       25.59       42.96      9.58 o 
   6   1   4      116.46      139.63     15.65 o 
   7   1   4     1498.40     1596.96     44.36 o 
   8   1   4       21.66       26.10     12.28 o 
   9   1   4       16.96       41.98     15.44 o 
  10   1   4        0.00       33.50     18.50 o 
 -10   2   4        0.22       17.25     31.07 o 
  -9   2   4        2.37        1.89     18.15 o 
  -8   2   4      272.23      270.78     38.62 o 
  -7   2   4       45.27       49.75     26.59 o 
  -6   2   4      701.89      617.70     40.63 o 
  -5   2   4       26.85       35.38     15.47 o 
  -4   2   4     2942.27     3074.54     75.24 o 
  -3   2   4      839.31     1005.54     48.44 o 
  -2   2   4       24.05       54.84     14.13 o 
  -1   2   4     1159.00     1032.31     16.56 o 
   0   2   4     1363.68     1235.52     21.55 o 
   1   2   4     1320.85     1257.19     22.17 o 
   2   2   4      102.58       80.93      6.47 o 
   3   2   4        7.35       -2.56      4.92 o 
   4   2   4       13.38       20.34      6.76 o 
   5   2   4       11.77        7.39      7.96 o 
   6   2   4       71.23       62.93     16.38 o 
   7   2   4      397.48      417.04     27.53 o 
   8   2   4        1.25       16.19     11.19 o 
   9   2   4        4.82       39.40     15.10 o 
  10   2   4        0.00       16.60     24.04 o 
 -10   3   4        0.09      -20.74     20.74 o 
  -9   3   4      280.89      254.02     44.62 o 
  -8   3   4        0.01       40.60     19.47 o 
  -7   3   4      211.87      221.26     44.84 o 
  -6   3   4     1703.15     1680.92     69.64 o 
  -5   3   4      546.71      519.50     34.70 o 
  -4   3   4     2929.76     2878.40     73.10 o 
  -3   3   4        0.35       -4.18     15.71 o 
  -2   3   4      926.90      906.52     20.79 o 
  -1   3   4      106.11      114.40      6.09 o 
   0   3   4      140.66      112.81      7.71 o 
   1   3   4      341.66      339.51     11.94 o 
   2   3   4     1550.66     1410.89     23.96 o 
   3   3   4      114.53      111.80      8.58 o 
   4   3   4       34.90       31.87     13.34 o 
   5   3   4      271.16      311.82     20.52 o 
   6   3   4        5.77       18.22     16.34 o 
   7   3   4        9.92        2.37      9.90 o 
   8   3   4        5.56       37.38     12.27 o 
   9   3   4        7.57       51.27     15.89 o 
  10   3   4        2.34      -10.22     18.11 o 
 -10   4   4      123.82       75.69     32.35 o 
  -9   4   4       23.21        0.24     48.11 o 
  -8   4   4       21.69        7.99     17.08 o 
  -7   4   4      456.75      427.31     43.30 o 
  -6   4   4       36.92       20.91     17.01 o 
  -5   4   4      723.03      709.29     34.78 o 
  -4   4   4      589.87      519.65     33.65 o 
  -3   4   4      678.87      637.14     27.46 o 
  -2   4   4     4731.00     5082.39     63.47 o 
  -1   4   4        0.21        6.71      4.34 o 
   0   4   4        0.28        0.32      5.27 o 
   1   4   4      740.29      654.24     16.79 o 
   2   4   4       84.85      103.50      7.38 o 
   3   4   4     1362.68     1437.28     26.99 o 
   4   4   4      880.24      907.05     24.48 o 
   5   4   4       69.54      102.44     14.29 o 
   6   4   4      317.94      326.79     26.65 o 
   7   4   4       10.10       -6.74     11.36 o 
   8   4   4      255.16      296.07     31.56 o 
   9   4   4      214.13      213.55     37.52 o 
 -10   5   4      171.32       32.01     42.75 o 
  -9   5   4        1.32       -0.72     17.67 o 
  -8   5   4      148.80      159.67     31.11 o 
  -7   5   4      131.44      148.73     27.95 o 
  -6   5   4        1.80       10.05     16.22 o 
  -5   5   4      285.72      349.49     27.60 o 
  -4   5   4     3100.44     3325.73     98.39 o 
  -3   5   4     4718.30     5136.55     70.63 o 
  -2   5   4      161.55      198.87      9.14 o 
  -1   5   4     1077.36     1155.37     21.87 o 
   0   5   4      954.57      898.05     17.31 o 
   1   5   4      409.58      444.13     14.65 o 
   2   5   4    13536.07    13334.35    212.03 o 
   3   5   4      432.21      444.47     18.16 o 
   4   5   4      530.95      520.60     20.01 o 
   5   5   4      318.48      319.34     21.81 o 
   6   5   4       68.04       73.65     16.74 o 
   7   5   4      110.22       91.49     18.50 o 
   8   5   4      815.81      882.80     34.37 o 
   9   5   4        0.29       45.74     15.19 o 
 -10   6   4       10.46      -30.72     30.72 o 
  -9   6   4      125.37       89.71     41.39 o 
  -8   6   4       11.84       30.32     23.26 o 
  -7   6   4      199.18      203.74     31.93 o 
  -6   6   4        9.00        5.00     11.48 o 
  -5   6   4       45.91       32.06     13.89 o 
  -4   6   4      953.87     1068.91     37.06 o 
  -3   6   4     7025.62     7201.40    104.49 o 
  -2   6   4     2996.97     3304.17     45.95 o 
  -1   6   4       75.91       71.96      7.05 o 
   0   6   4     2126.35     2079.19     31.88 o 
   1   6   4       92.57      132.20     10.80 o 
   2   6   4       27.48       24.90      7.81 o 
   3   6   4      365.86      358.47     16.43 o 
   4   6   4      727.22      770.15     24.38 o 
   5   6   4      166.51      157.41     17.28 o 
   6   6   4      552.58      502.76     27.30 o 
   7   6   4        4.28       20.66     13.15 o 
   8   6   4       18.87       33.89     14.47 o 
   9   6   4       58.13       40.72     17.38 o 
 -10   7   4      235.55      228.01     62.13 o 
  -9   7   4       77.76      138.45     48.69 o 
  -8   7   4        4.53       36.93     22.97 o 
  -7   7   4       30.93       56.08     17.56 o 
  -6   7   4        7.26        4.23     14.99 o 
  -5   7   4      151.37      180.45     20.57 o 
  -4   7   4     1074.63     1067.13     29.62 o 
  -3   7   4      234.33      292.15     12.69 o 
  -2   7   4     1388.43     1490.91     30.85 o 
  -1   7   4      818.79      842.40     17.86 o 
   0   7   4     3661.97     3925.13     78.60 o 
   1   7   4     1211.81     1274.39     28.99 o 
   2   7   4     3855.63     3838.15     64.77 o 
   3   7   4     1314.62     1214.42     30.21 o 
   4   7   4      216.55      266.17     16.79 o 
   5   7   4     1495.14     1385.64     40.94 o 
   6   7   4      384.38      391.88     26.09 o 
   7   7   4      162.43      184.93     24.41 o 
   8   7   4       75.49       62.01     17.00 o 
   9   7   4       79.39       77.50     20.40 o 
 -10   8   4        1.08      -27.17     27.17 o 
  -9   8   4      219.69      193.36     57.41 o 
  -8   8   4        3.09      -10.40     20.86 o 
  -7   8   4      164.87      199.11     25.31 o 
  -6   8   4      136.77      158.58     15.60 o 
  -5   8   4      159.21      138.70     14.98 o 
  -4   8   4       36.69       43.93     10.93 o 
  -3   8   4     4670.83     5262.55     69.69 o 
  -2   8   4      839.93      815.22     23.70 o 
  -1   8   4     1774.35     1883.63     30.43 o 
   0   8   4      210.92      221.19     10.83 o 
   1   8   4      877.91      911.28     22.62 o 
   2   8   4       79.69      107.42     11.30 o 
   3   8   4       29.68       17.92      8.53 o 
   4   8   4     2800.87     2589.91     51.07 o 
   5   8   4        0.16       -3.59     12.16 o 
   6   8   4      338.42      336.81     24.93 o 
   7   8   4      419.05      426.31     47.42 o 
   8   8   4      125.90       87.41     26.14 o 
   9   8   4       55.34       98.86     46.48 o 
 -10   9   4        0.57      -28.39     28.39 o 
  -9   9   4       25.74       51.46     35.11 o 
  -8   9   4      127.87      103.08     22.79 o 
  -7   9   4      159.47      129.03     22.62 o 
  -6   9   4        0.08        1.23     11.50 o 
  -5   9   4     2420.32     2574.89     56.39 o 
  -4   9   4      799.13      866.95     30.33 o 
  -3   9   4       38.76       55.56      8.21 o 
  -2   9   4      295.15      341.87     12.09 o 
  -1   9   4      318.36      364.54     13.22 o 
   0   9   4      700.65      756.67     26.12 o 
   1   9   4      623.47      644.26     19.50 o 
   2   9   4        0.01       -1.48     11.33 o 
   3   9   4      852.49      896.76     27.13 o 
   4   9   4      104.97       99.87     12.94 o 
   5   9   4      447.83      408.29     27.25 o 
   6   9   4       49.51       39.75     13.76 o 
   7   9   4       63.73       56.27     28.20 o 
   8   9   4       15.38       35.12     26.84 o 
   9   9   4       22.31       16.21     21.86 o 
 -10  10   4       23.07       -4.49     32.31 o 
  -9  10   4      323.97      289.56     65.62 o 
  -8  10   4       21.73       27.16     19.84 o 
  -7  10   4      162.06      150.74     25.68 o 
  -6  10   4       70.73       72.16     27.22 o 
  -5  10   4       46.62       43.90     13.10 o 
  -4  10   4      139.81      173.23     17.01 o 
  -3  10   4     3184.62     3380.84     50.87 o 
  -2  10   4      141.21      182.75     10.15 o 
  -1  10   4      431.66      535.20     15.63 o 
   0  10   4      134.69      134.58     10.60 o 
   1  10   4       13.25       12.27      7.43 o 
   2  10   4        0.00       -7.20      7.87 o 
   3  10   4      361.16      356.82     18.20 o 
   4  10   4     1062.61      932.64     29.69 o 
   5  10   4      664.87      625.81     23.96 o 
   6  10   4      126.84      105.55     17.18 o 
   7  10   4      104.93      101.77     25.28 o 
   8  10   4       33.00       30.47     23.25 o 
   9  10   4        4.54       31.84     28.96 o 
 -10  11   4       12.80        7.82     33.49 o 
  -9  11   4       52.79       29.56     24.40 o 
  -8  11   4       30.91      -11.27     18.47 o 
  -7  11   4       34.93       45.71     20.95 o 
  -6  11   4      103.55      130.04     28.02 o 
  -5  11   4      211.15      249.14     30.99 o 
  -4  11   4     2330.39     2475.86     45.96 o 
  -3  11   4      240.97      275.92     22.17 o 
  -2  11   4      566.32      587.80     18.85 o 
  -1  11   4       59.78       89.08      9.59 o 
   0  11   4      965.97      926.96     23.16 o 
   1  11   4        0.61       -2.76      7.06 o 
   2  11   4     1824.66     1843.52     37.14 o 
   3  11   4      169.34      158.57     15.16 o 
   4  11   4     1466.58     1400.06     37.17 o 
   5  11   4      374.54      402.33     21.26 o 
   6  11   4      294.19      283.23     28.87 o 
   7  11   4       24.17      -22.57     33.68 o 
   8  11   4      129.93      109.37     30.18 o 
   9  11   4       50.18       17.88     34.02 o 
 -10  12   4       34.51      100.90     51.65 o 
  -9  12   4      141.63      172.04     33.31 o 
  -8  12   4       27.61      -18.70     18.70 o 
  -7  12   4       76.56       66.09     23.47 o 
  -6  12   4      146.17      154.70     26.41 o 
  -5  12   4     1208.41     1307.46     45.79 o 
  -4  12   4      243.49      270.71     18.80 o 
  -3  12   4      967.70     1103.22     31.00 o 
  -2  12   4        4.95       32.89      7.08 o 
  -1  12   4      158.59      169.06     10.99 o 
   0  12   4       27.41       33.81      7.63 o 
   1  12   4     1065.18     1148.60     27.75 o 
   2  12   4      282.28      260.01     16.00 o 
   3  12   4     1043.61      926.49     29.47 o 
   4  12   4      764.48      680.43     26.33 o 
   5  12   4      259.30      246.11     21.27 o 
   6  12   4      189.98      167.39     25.01 o 
   7  12   4     2075.61     2025.10    131.19 o 
   8  12   4      138.78       88.79     29.25 o 
   9  12   4       10.06       64.60     37.67 o 
 -10  13   4       47.69       32.60     42.29 o 
  -9  13   4        5.50      -14.25     23.31 o 
  -8  13   4        8.36      -18.89     18.89 o 
  -7  13   4       39.36       40.69     22.94 o 
  -6  13   4       67.31       57.65     24.00 o 
  -5  13   4        5.34        7.87     14.09 o 
  -4  13   4       21.53       19.36     13.73 o 
  -3  13   4      900.69      963.49     34.43 o 
  -2  13   4        0.31        7.65      9.43 o 
  -1  13   4       10.44       32.40      8.38 o 
   0  13   4       12.11        2.66      6.39 o 
   1  13   4      792.87      746.00     25.92 o 
   2  13   4       99.21      131.93     12.85 o 
   3  13   4     1058.54     1030.95     31.31 o 
   4  13   4      263.15      263.47     23.41 o 
   5  13   4       34.93       26.41     14.19 o 
   6  13   4       92.28       71.15     20.61 o 
   7  13   4      266.77      263.76     37.52 o 
   8  13   4        0.75        7.30     20.52 o 
   9  13   4        7.52        5.98     26.92 o 
  -9  14   4        1.25       11.02     28.20 o 
  -8  14   4       19.75        6.62     22.52 o 
  -7  14   4        0.31      -16.53     16.53 o 
  -6  14   4      312.11      321.89     44.34 o 
  -5  14   4       11.51       48.32     16.12 o 
  -4  14   4      319.39      373.77     22.23 o 
  -3  14   4        3.45       30.65     15.48 o 
  -2  14   4        7.01        8.99     11.56 o 
  -1  14   4       25.81       28.33      8.16 o 
   0  14   4        7.52       -2.70      8.05 o 
   1  14   4        0.35       10.35      8.63 o 
   2  14   4      426.19      371.38     17.76 o 
   3  14   4     1121.75      992.46     36.11 o 
   4  14   4       11.94       15.78     13.88 o 
   5  14   4     1077.84     1046.02     50.30 o 
   6  14   4       40.79       76.09     20.90 o 
   7  14   4        8.24       18.80     21.32 o 
   8  14   4      110.12      106.59     51.31 o 
  -9  15   4       11.07       20.22     23.74 o 
  -8  15   4        0.83      -11.86     21.50 o 
  -7  15   4      111.98      117.39     28.51 o 
  -6  15   4      271.46      219.54     32.49 o 
  -5  15   4       40.52       29.64     16.01 o 
  -4  15   4      138.30      165.97     17.78 o 
  -3  15   4     2089.43     2237.36     55.35 o 
  -2  15   4      188.69      210.79     19.31 o 
  -1  15   4     2142.48     2296.42     56.67 o 
   0  15   4      198.49      212.82     15.42 o 
   1  15   4      201.63      208.50     15.48 o 
   2  15   4       20.08       29.02     12.72 o 
   3  15   4       33.48       12.16     10.75 o 
   4  15   4        0.06       -7.40     12.71 o 
   5  15   4       58.25       47.76     16.35 o 
   6  15   4      184.47      171.34     26.51 o 
   7  15   4      384.40      349.42     44.73 o 
   8  15   4        9.79      103.15     43.53 o 
  -9  16   4        6.35       33.75     37.82 o 
  -8  16   4       13.40        8.56     33.66 o 
  -7  16   4       37.58       39.04     23.05 o 
  -6  16   4       35.02       23.42     21.13 o 
  -5  16   4      119.01      142.20     26.25 o 
  -4  16   4      328.75      376.58     22.70 o 
  -3  16   4     3222.95     3442.13     74.52 o 
  -2  16   4      642.32      633.57     36.44 o 
  -1  16   4       55.10       45.62     17.73 o 
   0  16   4        0.58        9.83     16.26 o 
   1  16   4      736.02      649.40     34.12 o 
   2  16   4      118.49      134.51     16.67 o 
   3  16   4       24.83        3.22     14.97 o 
   4  16   4     1513.17     1340.05     45.08 o 
   5  16   4       57.63       55.05     17.64 o 
   6  16   4      180.10      176.69     26.89 o 
   7  16   4      267.86      243.33     38.44 o 
   8  16   4        0.53       10.02     29.59 o 
  -9  17   4      233.03      198.97     60.89 o 
  -8  17   4        0.20       -5.36     23.81 o 
  -7  17   4      150.08      116.62     31.01 o 
  -6  17   4        8.70        3.10     20.80 o 
  -5  17   4        7.11       36.94     14.97 o 
  -4  17   4      296.87      344.40     22.51 o 
  -3  17   4      112.41      112.55     18.93 o 
  -2  17   4      434.21      498.57     56.90 o 
  -1  17   4      916.97      906.79     54.95 o 
   0  17   4        0.03      -22.17     22.17 o 
   1  17   4      561.75      549.19     32.02 o 
   2  17   4      410.99      374.66     23.81 o 
   3  17   4        0.81        0.20     12.23 o 
   4  17   4        5.41       -1.98     13.34 o 
   5  17   4        0.63      -12.06     12.20 o 
   6  17   4      108.60       93.26     22.51 o 
   7  17   4       95.37       93.96     29.85 o 
   8  17   4       28.02       49.48     35.22 o 
  -8  18   4      189.84      184.93     37.70 o 
  -7  18   4      169.72      157.29     38.15 o 
  -6  18   4      277.19      355.12     40.14 o 
  -5  18   4       41.63       26.06     15.41 o 
  -4  18   4      673.93      691.00     36.78 o 
  -3  18   4       30.90       20.74     15.95 o 
  -2  18   4      155.96      191.78     25.25 o 
  -1  18   4     1350.72     1310.76     44.65 o 
   0  18   4      937.57      851.19     53.59 o 
   1  18   4      332.85      318.78     34.04 o 
   2  18   4       83.81       78.18     15.01 o 
   3  18   4      114.30      121.68     23.50 o 
   4  18   4      157.16      173.78     25.00 o 
   5  18   4      173.20      162.68     22.86 o 
   6  18   4       14.77       14.09     15.56 o 
   7  18   4       89.57       58.63     28.89 o 
   8  18   4        0.10       15.44     28.51 o 
  -8  19   4       28.42      -28.93     31.04 o 
  -7  19   4       19.77      -34.84     34.84 o 
  -6  19   4       81.17       55.42     21.50 o 
  -5  19   4      417.04      516.31     30.98 o 
  -4  19   4      504.00      534.36     41.42 o 
  -3  19   4      155.39      141.19     24.31 o 
  -2  19   4      262.15      274.04     28.43 o 
  -1  19   4      175.10      174.02     32.64 o 
   0  19   4       75.17       51.29     22.83 o 
   1  19   4      405.72      336.07     32.68 o 
   2  19   4       36.28       19.35     26.59 o 
   3  19   4      259.97      312.14     46.08 o 
   4  19   4      332.80      276.48     26.23 o 
   5  19   4       15.24       20.28     16.53 o 
   6  19   4      151.12      176.23     22.08 o 
   7  19   4       37.96       37.11     39.12 o 
  -8  20   4        0.07      -26.60     26.60 o 
  -7  20   4       18.79       57.47     26.47 o 
  -6  20   4       53.33       -3.03     35.10 o 
  -5  20   4       44.09       44.49     31.92 o 
  -4  20   4      225.22      234.37     29.13 o 
  -3  20   4      207.73      142.75     33.49 o 
  -2  20   4        7.83        9.29     23.81 o 
  -1  20   4     1608.51     1609.95    141.53 o 
   0  20   4      267.82      234.45     30.75 o 
   1  20   4       13.75       15.18     18.87 o 
   2  20   4       82.56       26.65     27.75 o 
   3  20   4        2.74        1.98     12.76 o 
   4  20   4       62.74       81.03     18.57 o 
   5  20   4      514.35      510.00     34.98 o 
   6  20   4        6.66       15.70     17.09 o 
   7  20   4       51.10       72.85     40.06 o 
  -8  21   4       13.25       18.52     40.16 o 
  -7  21   4      135.04      166.13     30.21 o 
  -6  21   4        5.41      -18.79     18.79 o 
  -5  21   4        0.36       22.69     22.64 o 
  -4  21   4      750.65      849.43     55.92 o 
  -3  21   4       13.33       22.68     25.86 o 
  -2  21   4       10.36        4.26     22.65 o 
  -1  21   4      159.93      185.76     34.42 o 
   0  21   4      256.42      242.43     31.25 o 
   1  21   4      143.76      222.66     40.50 o 
   2  21   4        0.21       13.27     26.49 o 
   3  21   4        1.50       34.21     28.39 o 
   4  21   4      283.57      307.24     39.87 o 
   5  21   4      265.47      285.20     35.47 o 
   6  21   4       17.02       33.45     17.69 o 
   7  21   4       83.65       75.66     40.78 o 
  -7  22   4      138.37      131.26     39.52 o 
  -6  22   4       12.41       32.66     28.92 o 
  -5  22   4        5.66       21.85     20.61 o 
  -4  22   4       96.16      120.91     32.16 o 
  -3  22   4       87.21       63.38     31.47 o 
  -2  22   4        5.66      -16.65     50.71 o 
  -1  22   4        0.49       12.38     24.45 o 
   0  22   4      549.75      486.27     41.45 o 
   1  22   4      132.39      135.09     40.01 o 
   2  22   4       16.53        4.90     24.76 o 
   3  22   4      182.05      230.71     38.61 o 
   4  22   4       19.33       17.50     30.25 o 
   5  22   4        6.11       19.76     18.03 o 
   6  22   4       33.89       44.90     21.74 o 
  -7  23   4      162.71      178.60     42.31 o 
  -6  23   4       24.31        7.24     28.23 o 
  -5  23   4       29.32       40.69     21.28 o 
  -4  23   4      732.64      704.84     75.42 o 
  -3  23   4        2.02       24.88     23.88 o 
  -2  23   4        8.84        8.94     33.38 o 
  -1  23   4      139.53      130.08     32.22 o 
   0  23   4       10.45      -27.15     27.15 o 
   1  23   4       96.55       96.59     26.22 o 
   2  23   4      154.34      163.75     36.00 o 
   3  23   4       36.31      113.66     33.39 o 
   4  23   4       89.80      170.96     37.72 o 
   5  23   4      171.48      166.30     55.10 o 
   6  23   4      198.85      229.07     38.91 o 
  -6  24   4        4.00       77.79     32.70 o 
  -5  24   4        1.28      -34.11     34.11 o 
  -4  24   4        1.88      -13.84     39.87 o 
  -3  24   4       46.12       80.00     26.00 o 
  -2  24   4        1.46       16.63     25.42 o 
  -1  24   4       27.95       19.71     31.72 o 
   0  24   4      129.59      129.56     52.78 o 
   1  24   4      122.09      130.80     29.61 o 
   2  24   4        0.24      -27.34     27.34 o 
   3  24   4       57.35       92.54     51.01 o 
   4  24   4      184.84      223.59     41.79 o 
   5  24   4       13.95       53.41     45.96 o 
   6  24   4       75.82      111.18     41.16 o 
  -5  25   4      426.72      457.68     61.10 o 
  -4  25   4       50.17       34.86     44.50 o 
  -3  25   4      296.30      392.24     61.86 o 
  -2  25   4        1.90       -3.56     26.19 o 
  -1  25   4      115.11       66.42     91.48 o 
   0  25   4        0.07       16.21     44.27 o 
   1  25   4       94.50       27.63     44.95 o 
   2  25   4        0.34       14.36     56.45 o 
   3  25   4        1.67      106.75     54.64 o 
   4  25   4       35.63       40.32     45.91 o 
   5  25   4        0.78        6.32     45.82 o 
  -5  26   4      275.29      193.40     50.66 o 
  -4  26   4        3.95        4.40     45.61 o 
  -3  26   4      110.85      124.81     50.05 o 
  -2  26   4        0.79        0.49     26.79 o 
  -1  26   4        2.76      -35.94     35.94 o 
   0  26   4        2.37       -9.67     27.95 o 
   1  26   4      404.47      280.32     48.82 o 
   2  26   4      144.97      247.59     44.63 o 
   3  26   4       14.97       23.42     38.17 o 
   4  26   4        0.12       55.79     47.94 o 
   5  26   4       16.47       23.34     47.88 o 
  -5  27   4       25.03      -21.16     40.52 o 
  -4  27   4       86.90       48.90     51.53 o 
  -3  27   4       28.55       51.41     48.37 o 
  -2  27   4        5.36       62.86     34.21 o 
  -1  27   4        0.09      -25.15     25.15 o 
   0  27   4        5.49       25.02     71.13 o 
   1  27   4        9.19        1.62     33.87 o 
   2  27   4       16.49        3.86     33.99 o 
   3  27   4        4.46       29.22     50.16 o 
   4  27   4        0.11       34.72     46.60 o 
  -4  28   4        0.27       40.26     49.30 o 
  -3  28   4       35.93       41.74     49.83 o 
  -2  28   4       50.45       45.72     95.41 o 
  -1  28   4       10.64      -33.30     33.30 o 
   0  28   4       91.75      113.91     93.74 o 
   1  28   4       31.60      -24.96     34.69 o 
   2  28   4      132.31      167.49     67.59 o 
   3  28   4      307.41      317.13     71.14 o 
  -3  29   4       16.12      -37.70     37.70 o 
  -2  29   4        3.61      -21.22     53.91 o 
  -1  29   4       75.14       82.65     35.13 o 
   0  29   4        0.56       16.31     30.97 o 
   1  29   4       36.85       71.06     60.52 o 
   2  29   4       17.48       19.97     58.79 o 
  -2  30   4        1.35       28.23     60.42 o 
  -1  30   4        0.72        9.77     55.44 o 
   0  30   4      157.61       74.93     62.04 o 
   1  30   4       23.75      -46.71     51.61 o 
 -11   0   5       95.43      109.64     58.69 o 
  -9   0   5      523.14      598.33     84.66 o 
  -7   0   5     4284.12     4263.44    194.08 o 
  -5   0   5     2895.20     2792.90     93.02 o 
  -3   0   5      620.60      551.22     48.71 o 
  -1   0   5      894.23      870.00     21.07 o 
   1   0   5     5617.71     5334.80     91.55 o 
   3   0   5       56.53       54.57     16.14 o 
   5   0   5       10.65        9.97     15.39 o 
   7   0   5      166.91      199.62     40.27 o 
   9   0   5      140.93      234.25     97.56 o 
 -11   1   5        0.14      -14.27     42.21 o 
 -10   1   5       32.58       -8.33     30.42 o 
  -9   1   5      113.24       56.90     44.32 o 
  -8   1   5       19.86       70.72     23.66 o 
  -7   1   5     2927.01     2788.94    102.50 o 
  -6   1   5     1578.47     1388.59     52.54 o 
  -5   1   5      469.58      489.37     29.88 o 
  -4   1   5     1096.45     1125.59     51.36 o 
  -3   1   5       39.79       91.70     20.50 o 
  -2   1   5     1455.66     1354.99     32.18 o 
  -1   1   5        5.32       -5.44      5.44 o 
   0   1   5     1246.87     1225.89     22.25 o 
   1   1   5     1114.44     1155.83     20.66 o 
   2   1   5        8.02       13.35      5.49 o 
   3   1   5     1661.02     1768.40     29.81 o 
   4   1   5       14.58        7.15      8.28 o 
   5   1   5       27.77       21.76     10.05 o 
   6   1   5       85.78       94.99     18.35 o 
   7   1   5       76.31       79.10     14.46 o 
   8   1   5       34.53       35.33     13.46 o 
   9   1   5      191.81      272.69     37.82 o 
 -10   2   5       27.99       -9.15     17.18 o 
  -9   2   5      103.85       95.12    114.13 o 
  -8   2   5      159.96      166.99     32.16 o 
  -7   2   5        1.85       17.54     17.88 o 
  -6   2   5      203.87      232.30     27.81 o 
  -5   2   5      426.34      490.99     34.30 o 
  -4   2   5     1231.34     1172.88     54.00 o 
  -3   2   5      721.32      780.24     39.10 o 
  -2   2   5     2480.19     2258.73     36.87 o 
  -1   2   5      284.83      298.67     10.94 o 
   0   2   5      262.36      255.98     10.87 o 
   1   2   5      300.36      325.54     11.53 o 
   2   2   5      122.27      100.39      7.64 o 
   3   2   5      277.92      281.14     12.40 o 
   4   2   5      601.08      647.74     19.21 o 
   5   2   5       13.89       13.64      9.74 o 
   6   2   5       45.96       50.56     16.42 o 
   7   2   5      157.72      187.89     21.40 o 
   8   2   5       44.37       58.62     15.04 o 
   9   2   5        6.25       15.35     17.06 o 
 -10   3   5       85.47       64.71     25.15 o 
  -9   3   5       61.38      145.75     98.12 o 
  -8   3   5       14.48       11.55     16.56 o 
  -7   3   5      394.96      367.74     34.38 o 
  -6   3   5     1036.27      904.57     41.98 o 
  -5   3   5       71.99       64.55     19.17 o 
  -4   3   5      344.36      323.91     33.51 o 
  -3   3   5      148.46      178.16     28.99 o 
  -2   3   5       10.19       15.26      4.74 o 
  -1   3   5     1535.43     1475.78     23.21 o 
   0   3   5     2839.61     2728.68     39.69 o 
   1   3   5     2774.71     2942.53     42.85 o 
   2   3   5      967.68      981.63     22.08 o 
   3   3   5      347.65      337.81     13.27 o 
   4   3   5        2.95       -3.26      6.63 o 
   5   3   5       46.77       39.88     10.88 o 
   6   3   5       24.53       27.70     11.09 o 
   7   3   5        1.59        2.01     12.43 o 
   8   3   5       45.90       52.44     15.07 o 
   9   3   5        1.14      -13.58     15.59 o 
 -10   4   5       12.36       36.96     22.46 o 
  -9   4   5       74.11       60.83     29.59 o 
  -8   4   5       32.16       42.18     18.14 o 
  -7   4   5       51.48       11.81     15.27 o 
  -6   4   5      265.29      260.44     27.83 o 
  -5   4   5     1233.59     1216.60     46.90 o 
  -4   4   5      486.53      458.53     27.59 o 
  -3   4   5      661.70      712.19     24.36 o 
  -2   4   5      528.68      498.58     13.59 o 
  -1   4   5      123.11      112.09      7.40 o 
   0   4   5     5175.94     4884.88     64.19 o 
   1   4   5     4640.55     4651.41     62.36 o 
   2   4   5     1310.34     1220.40     25.06 o 
   3   4   5       10.69       13.32      6.19 o 
   4   4   5      342.19      354.17     16.42 o 
   5   4   5      188.25      195.35     16.20 o 
   6   4   5        0.41        3.29      9.36 o 
   7   4   5       36.48       19.74     12.00 o 
   8   4   5       11.39       26.47     15.77 o 
   9   4   5        0.00       28.63     15.13 o 
 -10   5   5        1.92      -23.78     30.68 o 
  -9   5   5       21.46       89.42     28.42 o 
  -8   5   5      371.57      325.33     34.26 o 
  -7   5   5      394.13      348.71     32.98 o 
  -6   5   5      312.45      325.93     44.32 o 
  -5   5   5      518.22      486.00     36.82 o 
  -4   5   5     1471.31     1463.01     47.64 o 
  -3   5   5      418.97      418.15     15.52 o 
  -2   5   5      653.31      642.69     16.20 o 
  -1   5   5     2524.90     2641.35     38.92 o 
   0   5   5        7.54        2.71      5.31 o 
   1   5   5     1803.13     1680.45     31.56 o 
   2   5   5     1458.83     1397.64     25.89 o 
   3   5   5      317.38      295.43     13.88 o 
   4   5   5       87.33       80.39     11.27 o 
   5   5   5      641.96      602.54     24.09 o 
   6   5   5      305.06      273.71     21.20 o 
   7   5   5      696.48      781.80     39.93 o 
   8   5   5      114.83      168.37     19.68 o 
   9   5   5       28.43       16.51     13.60 o 
 -10   6   5        3.52      -28.23     28.85 o 
  -9   6   5       45.67       46.73     29.12 o 
  -8   6   5       38.66       16.42     17.00 o 
  -7   6   5       58.96       66.51     23.23 o 
  -6   6   5      173.96      138.15     32.80 o 
  -5   6   5      464.37      498.29     30.98 o 
  -4   6   5      896.40     1053.62     25.37 o 
  -3   6   5      914.17      967.78     24.90 o 
  -2   6   5     6002.11     6418.20     75.97 o 
  -1   6   5     3902.32     3944.93     54.21 o 
   0   6   5     1150.46     1296.33     24.29 o 
   1   6   5      216.05      251.10     13.27 o 
   2   6   5     5999.67     5896.23     83.95 o 
   3   6   5      230.62      250.42     13.09 o 
   4   6   5      116.28      107.30     13.22 o 
   5   6   5      267.03      272.90     21.77 o 
   6   6   5     1049.49      984.13     35.78 o 
   7   6   5      656.60      690.34     30.63 o 
   8   6   5      380.54      354.19     26.83 o 
   9   6   5      111.56       75.31     32.01 o 
 -10   7   5       15.02      -24.98     24.98 o 
  -9   7   5       30.59       -4.79     30.85 o 
  -8   7   5      102.65       68.16     67.68 o 
  -7   7   5      359.26      296.25     37.80 o 
  -6   7   5      205.42      213.46     24.73 o 
  -5   7   5     1804.97     1871.69     43.85 o 
  -4   7   5        0.09        9.20      9.45 o 
  -3   7   5     2643.31     2745.77     44.15 o 
  -2   7   5     2379.78     2572.48     44.98 o 
  -1   7   5      160.44      212.19     10.72 o 
   0   7   5      693.23      801.21     19.22 o 
   1   7   5     2945.61     2950.67     47.83 o 
   2   7   5        9.66        9.86      7.40 o 
   3   7   5        0.07        4.56      8.99 o 
   4   7   5      258.14      240.25     17.33 o 
   5   7   5       32.60       15.50      9.32 o 
   6   7   5      732.92      714.60     31.27 o 
   7   7   5       61.29       89.86     18.60 o 
   8   7   5        9.18       24.51     13.32 o 
   9   7   5      374.74      379.66     41.15 o 
 -10   8   5       20.40       -8.52     30.81 o 
  -9   8   5        4.28       41.06     34.62 o 
  -8   8   5       39.09       66.72     38.41 o 
  -7   8   5       72.90      106.02     62.72 o 
  -6   8   5      165.36      160.85     16.75 o 
  -5   8   5       73.46       74.14     15.40 o 
  -4   8   5      824.67      861.63     26.69 o 
  -3   8   5       63.56       64.25      8.85 o 
  -2   8   5      239.48      243.21     10.27 o 
  -1   8   5      334.60      398.08     15.22 o 
   0   8   5       44.89       51.34      8.17 o 
   1   8   5     3542.56     3727.46     57.83 o 
   2   8   5     1454.55     1461.12     34.65 o 
   3   8   5     1236.19     1188.78     26.80 o 
   4   8   5       16.03       21.41     10.30 o 
   5   8   5      383.19      371.40     20.07 o 
   6   8   5       73.70       85.37     16.24 o 
   7   8   5       41.85       52.03     15.13 o 
   8   8   5      114.19      132.18     21.93 o 
   9   8   5       33.79       90.53     25.45 o 
 -10   9   5       54.01      -25.81     25.81 o 
  -9   9   5      205.61      194.74     53.21 o 
  -8   9   5      114.83      229.25     52.66 o 
  -7   9   5       33.09        8.50     16.69 o 
  -6   9   5        1.09       -2.95     11.45 o 
  -5   9   5      175.11      168.40     16.73 o 
  -4   9   5      397.91      453.18     21.74 o 
  -3   9   5       83.63       95.37     10.58 o 
  -2   9   5      360.05      450.27     15.93 o 
  -1   9   5        1.69        6.34      6.76 o 
   0   9   5      256.34      246.24     12.48 o 
   1   9   5     3420.53     3483.22     51.46 o 
   2   9   5      922.72      924.39     27.97 o 
   3   9   5     1501.68     1330.93     34.92 o 
   4   9   5      200.23      196.56     17.20 o 
   5   9   5      111.12      121.22     14.13 o 
   6   9   5       37.70       60.81     14.46 o 
   7   9   5        6.00        7.40     18.23 o 
   8   9   5        0.05       10.95     19.21 o 
   9   9   5        1.85       28.63     38.23 o 
 -10  10   5       46.68        5.60     34.50 o 
  -8  10   5       22.54      -12.36     16.40 o 
  -7  10   5      208.77      211.21     28.58 o 
  -6  10   5      148.94      107.87     18.68 o 
  -5  10   5      226.76      266.69     19.59 o 
  -4  10   5      228.30      236.43     17.59 o 
  -3  10   5      594.24      660.05     23.01 o 
  -2  10   5      586.06      659.30     19.31 o 
  -1  10   5     1625.87     1773.62     31.51 o 
   0  10   5      280.88      268.79     13.00 o 
   1  10   5        6.16       14.17      8.20 o 
   2  10   5      141.32      139.86     17.34 o 
   3  10   5       73.24       70.31     12.51 o 
   4  10   5       15.55       26.68     10.79 o 
   5  10   5       36.25       25.36     10.94 o 
   6  10   5        0.03        6.42     11.90 o 
   7  10   5       22.30       13.61     19.32 o 
   8  10   5      189.49      189.36     35.27 o 
   9  10   5        0.04       -2.15     29.79 o 
 -10  11   5      338.67      404.17     83.24 o 
  -9  11   5       29.54       39.71     24.83 o 
  -8  11   5        2.08      -17.71     17.71 o 
  -7  11   5        7.31       -2.66     18.44 o 
  -6  11   5        9.58       -8.72     13.85 o 
  -5  11   5       19.75       20.23     14.18 o 
  -4  11   5        3.97       24.42     11.87 o 
  -3  11   5      530.91      547.87     24.68 o 
  -2  11   5      337.14      384.20     16.53 o 
  -1  11   5      434.05      475.21     16.65 o 
   0  11   5        1.69        2.89      7.00 o 
   1  11   5     1023.35      985.22     26.95 o 
   2  11   5        9.82        7.63      9.29 o 
   3  11   5      209.67      207.64     17.59 o 
   4  11   5        0.03        3.96     10.05 o 
   5  11   5       43.92       41.06     11.88 o 
   6  11   5       30.50       15.14     16.88 o 
   7  11   5       95.31       85.99     27.26 o 
   8  11   5       86.91      113.32     31.50 o 
   9  11   5       12.72       11.02     29.72 o 
 -10  12   5      460.59      439.37     86.83 o 
  -9  12   5       49.50       18.88     25.66 o 
  -8  12   5       15.42        2.61     20.51 o 
  -7  12   5        0.00       -7.81     16.99 o 
  -6  12   5     1762.67     1635.86     65.77 o 
  -5  12   5       72.25      110.29     17.54 o 
  -4  12   5        6.89       -9.58     16.57 o 
  -3  12   5      505.33      495.94     23.39 o 
  -2  12   5      867.51     1015.98     28.36 o 
  -1  12   5       27.67       34.83      9.35 o 
   0  12   5       38.63       24.17      8.42 o 
   1  12   5      308.42      329.13     17.37 o 
   2  12   5       72.04       93.99     12.69 o 
   3  12   5      193.68      165.36     16.42 o 
   4  12   5      147.14      158.72     16.67 o 
   5  12   5      867.47      844.22     34.04 o 
   6  12   5      655.79      589.34     38.08 o 
   7  12   5      352.90      349.09     41.66 o 
   8  12   5       12.87       13.68     22.94 o 
  -9  13   5        1.48      -33.72     34.54 o 
  -8  13   5      366.02      424.83    102.16 o 
  -7  13   5       15.04        2.99     19.84 o 
  -6  13   5      597.53      504.66     41.93 o 
  -5  13   5        1.19       19.12     16.24 o 
  -4  13   5       24.41       43.24     16.96 o 
  -3  13   5        5.60        5.43     14.85 o 
  -2  13   5        8.94        8.97      8.49 o 
  -1  13   5     2334.28     2553.58     46.50 o 
   0  13   5     1410.67     1436.99     31.66 o 
   1  13   5      245.36      260.34     16.90 o 
   2  13   5      255.45      243.88     17.00 o 
   3  13   5      302.16      324.39     23.25 o 
   4  13   5      510.76      462.71     28.85 o 
   5  13   5      889.88      868.98     36.29 o 
   6  13   5       33.83       23.74     16.94 o 
   7  13   5        5.30      -16.42     25.95 o 
   8  13   5      267.72      226.62     39.77 o 
  -9  14   5       52.84       37.83     50.48 o 
  -8  14   5       11.93      -19.23     19.23 o 
  -7  14   5       29.46        7.87     20.79 o 
  -6  14   5        0.44      -10.17     16.96 o 
  -5  14   5      880.91      811.98     33.35 o 
  -4  14   5      147.71      172.74     19.56 o 
  -3  14   5      114.42      127.38     19.70 o 
  -2  14   5      506.34      587.56     31.31 o 
  -1  14   5        0.00       13.65      9.31 o 
   0  14   5      828.59      822.68     24.41 o 
   1  14   5       88.41       92.13     14.46 o 
   2  14   5      280.68      279.24     18.17 o 
   3  14   5       28.50       24.55     20.90 o 
   4  14   5      419.97      405.58     28.25 o 
   5  14   5        2.10       11.63     13.81 o 
   6  14   5       96.07       91.66     28.05 o 
   7  14   5      287.34      296.98     33.76 o 
   8  14   5       27.41       -2.03     27.96 o 
  -9  15   5        0.35       -9.02     23.81 o 
  -8  15   5       15.39      -21.37     21.37 o 
  -7  15   5      343.75      229.77     35.41 o 
  -6  15   5      152.17      125.20     31.94 o 
  -5  15   5      157.62      198.85     21.27 o 
  -4  15   5      314.80      344.51     24.18 o 
  -3  15   5      297.60      435.72     32.68 o 
  -2  15   5      103.07      135.77     30.23 o 
  -1  15   5      343.96      384.91     23.02 o 
   0  15   5      577.10      639.49     36.03 o 
   1  15   5       96.62      100.40     13.56 o 
   2  15   5       12.64       38.70     12.95 o 
   3  15   5      137.81       87.85     17.25 o 
   4  15   5        1.02       -2.04     13.61 o 
   5  15   5        0.20       16.65     15.07 o 
   6  15   5       12.91       13.50     12.66 o 
   7  15   5      324.43      352.05     37.00 o 
   8  15   5        2.14       -9.77     25.66 o 
  -9  16   5      264.16      310.77     52.26 o 
  -8  16   5       20.97      -19.69     19.69 o 
  -7  16   5        4.20      -15.80     16.72 o 
  -6  16   5       15.14      -16.65     16.65 o 
  -5  16   5        0.01       -5.21     13.20 o 
  -4  16   5      146.42      150.38     19.66 o 
  -3  16   5      333.78      422.28     33.14 o 
  -2  16   5      765.34      792.80     50.28 o 
  -1  16   5      717.38      734.69     30.19 o 
   0  16   5      769.94      829.81     35.30 o 
   1  16   5      624.90      582.62     26.38 o 
   2  16   5       15.15       20.41     11.70 o 
   3  16   5     1394.61     1125.50     40.33 o 
   4  16   5        1.07        1.43     13.04 o 
   5  16   5       15.33       -4.89     14.93 o 
   6  16   5       92.38       75.52     19.43 o 
   7  16   5       32.29       46.03     23.35 o 
   8  16   5       68.25       42.10     36.68 o 
  -9  17   5        4.60      -25.93     25.93 o 
  -8  17   5        0.00       -2.65     22.07 o 
  -7  17   5       53.28       25.11     30.32 o 
  -6  17   5       86.55      113.01     24.73 o 
  -5  17   5      211.65      309.92     63.87 o 
  -4  17   5      219.34      214.67     22.79 o 
  -3  17   5       63.91       61.06     21.12 o 
  -2  17   5     1151.47     1334.11     51.05 o 
  -1  17   5      648.87      732.02     30.55 o 
   0  17   5     1071.89     1063.56     47.11 o 
   1  17   5      191.41      140.39     25.64 o 
   2  17   5       72.12      103.70     18.04 o 
   3  17   5      352.85      327.43     26.63 o 
   4  17   5       38.27       28.97     14.57 o 
   5  17   5       45.06       71.34     23.62 o 
   6  17   5       21.36       32.02     15.35 o 
   7  17   5       27.13       21.90     21.60 o 
  -8  18   5       98.37       50.18     35.98 o 
  -7  18   5       20.54        1.73     22.27 o 
  -6  18   5       15.75       -5.66     18.82 o 
  -5  18   5      534.76      671.19     34.60 o 
  -4  18   5      303.83      339.69     26.08 o 
  -3  18   5     1133.73     1271.00     49.92 o 
  -2  18   5     1719.57     1760.48     59.34 o 
  -1  18   5       93.85      109.27     18.79 o 
   0  18   5        6.05      -19.37     19.37 o 
   1  18   5     1459.52     1466.66     46.61 o 
   2  18   5      758.27      734.64     32.93 o 
   3  18   5       17.66       -3.75     12.80 o 
   4  18   5       81.77       72.22     19.16 o 
   5  18   5        7.54       14.90     16.16 o 
   6  18   5       27.58       44.09     34.81 o 
   7  18   5        1.96        7.39     22.79 o 
  -8  19   5      102.29       48.80     34.67 o 
  -7  19   5       57.92       82.20     24.86 o 
  -6  19   5        0.81      -29.77     29.77 o 
  -5  19   5        0.00      -16.07     16.07 o 
  -4  19   5      435.37      537.76     31.24 o 
  -3  19   5      686.87      711.92     39.58 o 
  -2  19   5       64.65       81.93     22.32 o 
  -1  19   5     1165.07     1238.25     57.94 o 
   0  19   5      595.50      491.78     38.92 o 
   1  19   5      345.82      388.48     36.13 o 
   2  19   5      146.08      141.24     20.13 o 
   3  19   5        3.41       -1.34     13.63 o 
   4  19   5      513.99      552.90     35.43 o 
   5  19   5       29.24       53.07     17.63 o 
   6  19   5      117.38      147.72     22.34 o 
   7  19   5       31.02       31.33     33.83 o 
  -8  20   5       71.58       71.04     46.17 o 
  -7  20   5       46.83        0.68     22.33 o 
  -6  20   5       17.01        7.69     24.81 o 
  -5  20   5       19.54       13.95     18.65 o 
  -4  20   5      551.56      635.35     43.88 o 
  -3  20   5       66.61      112.36     23.79 o 
  -2  20   5        0.31       14.55     30.16 o 
  -1  20   5     1316.46     1287.16     66.50 o 
   0  20   5      166.43      174.95     28.29 o 
   1  20   5       30.65      -15.13     27.53 o 
   2  20   5      145.74      112.60     33.05 o 
   3  20   5       52.49       84.16     22.05 o 
   4  20   5       43.29       34.32     18.16 o 
   5  20   5       28.09       20.20     17.74 o 
   6  20   5       30.41       41.84     23.62 o 
   7  20   5        9.89       45.58     33.09 o 
  -8  21   5        3.21        1.62     28.79 o 
  -7  21   5       19.69      130.22     32.50 o 
  -6  21   5       45.45      108.65     32.57 o 
  -5  21   5        1.25      -22.65     27.84 o 
  -4  21   5       36.01       46.96     22.27 o 
  -3  21   5        0.52      -16.79     31.24 o 
  -2  21   5      223.02      230.76     52.64 o 
  -1  21   5      408.03      436.43     46.37 o 
   0  21   5      107.57      126.59     27.13 o 
   1  21   5      281.93      216.43     32.44 o 
   2  21   5       17.64       85.51     30.22 o 
   3  21   5       36.56       26.69     27.69 o 
   4  21   5       10.10      -15.64     15.64 o 
   5  21   5        1.08       24.06     17.66 o 
   6  21   5      229.05      206.83     34.90 o 
  -7  22   5       80.89      192.22     62.35 o 
  -6  22   5       11.25        7.94     25.43 o 
  -5  22   5      174.86      276.94     43.76 o 
  -4  22   5      213.48      286.98     40.92 o 
  -3  22   5       98.00       69.18     29.37 o 
  -2  22   5      199.36      226.40     37.27 o 
  -1  22   5        6.15      -15.01     25.22 o 
   0  22   5       61.16       23.15     24.21 o 
   1  22   5       47.40       65.60     41.14 o 
   2  22   5       60.45      115.52     31.73 o 
   3  22   5       26.98       15.25     47.00 o 
   4  22   5        7.16      -18.59     26.41 o 
   5  22   5       48.99       31.09     21.51 o 
   6  22   5       14.02       45.15     20.74 o 
  -7  23   5       14.68       17.13     46.80 o 
  -6  23   5      110.77      105.64     49.74 o 
  -5  23   5      117.28      148.47     45.93 o 
  -4  23   5       89.70       80.68     45.55 o 
  -3  23   5       57.69       39.15     29.85 o 
  -2  23   5        0.01       24.44     26.75 o 
  -1  23   5       36.78       94.55     31.35 o 
   0  23   5      309.74      229.23     32.95 o 
   1  23   5      819.39      813.18     50.13 o 
   2  23   5       42.73       48.09     75.39 o 
   3  23   5       29.57       26.72     30.55 o 
   4  23   5       99.01      118.90     46.28 o 
   5  23   5      808.39      841.18     83.92 o 
   6  23   5       25.38       35.27     26.31 o 
  -6  24   5       14.47      -40.30     40.30 o 
  -5  24   5      442.16      439.70     57.36 o 
  -4  24   5       46.30       87.97     46.65 o 
  -3  24   5      131.16      108.71     33.07 o 
  -2  24   5       29.77       17.23     42.96 o 
  -1  24   5      105.07       11.82     64.56 o 
   0  24   5       26.64      -24.47     24.47 o 
   1  24   5        7.25      -10.79     10.79 o 
   2  24   5      137.85      168.18     38.32 o 
   3  24   5       79.30      114.58     38.04 o 
   4  24   5       27.98       87.66     35.45 o 
   5  24   5        1.55       56.39     48.48 o 
  -5  25   5      190.22      146.16     45.77 o 
  -4  25   5        3.49      -24.75     43.57 o 
  -3  25   5       21.77       38.78     25.33 o 
  -2  25   5       17.83       -1.62     51.71 o 
  -1  25   5      111.54      101.23     38.30 o 
   0  25   5      189.20      171.71     48.33 o 
   1  25   5       12.02       13.57     36.00 o 
   2  25   5       31.36       95.90     33.47 o 
   3  25   5        0.38       -0.47     29.27 o 
   4  25   5       50.57      128.64     52.61 o 
   5  25   5        5.16       55.97     48.27 o 
  -5  26   5      161.52       93.83     44.47 o 
  -4  26   5       15.11       21.32     48.40 o 
  -3  26   5       32.29       52.79     43.68 o 
  -2  26   5       86.07       92.44     35.13 o 
  -1  26   5        0.23      -44.72     44.72 o 
   0  26   5       18.02      -28.82     28.82 o 
   1  26   5       56.18       94.04     37.60 o 
   2  26   5       40.83       39.96     29.14 o 
   3  26   5      100.13      228.09     65.85 o 
   4  26   5        0.52      107.84     49.76 o 
  -5  27   5      122.85      130.25     48.69 o 
  -4  27   5        3.98       32.35     50.12 o 
  -3  27   5        1.19       53.59     47.62 o 
  -2  27   5        0.14       11.12     29.60 o 
  -1  27   5      160.20      138.49     39.52 o 
   0  27   5      146.04       33.46     57.54 o 
   1  27   5       89.81       99.51     40.85 o 
   2  27   5        6.86       68.86     60.25 o 
   3  27   5       47.60      -21.59     55.32 o 
  -4  28   5      254.79      359.39     69.19 o 
  -3  28   5      211.69      250.55     60.54 o 
  -2  28   5       20.78       28.54     31.56 o 
  -1  28   5        1.82      -23.44     64.20 o 
   0  28   5       23.01       42.44     52.33 o 
   1  28   5      337.31      461.80     87.75 o 
   2  28   5       63.93      130.20     66.99 o 
   3  28   5      488.54      593.46     88.99 o 
  -3  29   5       11.57       11.68     43.00 o 
  -2  29   5       79.47       70.48     34.82 o 
  -1  29   5      132.63       95.94     58.02 o 
   0  29   5       33.75      -34.22     50.00 o 
   1  29   5      116.72      343.64     77.86 o 
   2  29   5       71.56      176.96     69.70 o 
 -10   0   6      219.75      225.86     44.71 o 
  -8   0   6        0.04        0.87     39.84 o 
  -6   0   6      842.79      804.36     75.99 o 
  -4   0   6       42.10       95.05     35.43 o 
  -2   0   6      610.97      531.35     31.40 o 
   0   0   6     1455.48     1303.86     32.84 o 
   2   0   6      349.66      305.76     20.52 o 
   4   0   6        5.00       23.05     11.94 o 
   6   0   6      117.46      117.62     23.68 o 
   8   0   6       15.90       -6.34     19.83 o 
 -10   1   6        5.52      -16.89     16.89 o 
  -9   1   6      124.43       98.54     22.04 o 
  -8   1   6      707.06      590.17     37.87 o 
  -7   1   6      141.54      154.47     26.11 o 
  -6   1   6       71.16       95.38     32.23 o 
  -5   1   6      607.69      581.30     43.66 o 
  -4   1   6       91.24       73.36     24.80 o 
  -3   1   6       16.15       -8.33     16.06 o 
  -2   1   6      215.53      225.54      9.30 o 
  -1   1   6     1853.67     1914.42     29.22 o 
   0   1   6      708.12      746.69     18.04 o 
   1   1   6        3.71        4.78      6.04 o 
   2   1   6      209.00      217.29     11.92 o 
   3   1   6      923.99      911.86     20.42 o 
   4   1   6       40.35       51.94      9.63 o 
   5   1   6        2.58       -1.32     10.06 o 
   6   1   6       20.05       12.96     12.50 o 
   7   1   6       12.72       41.80     13.00 o 
   8   1   6       24.59       16.41     11.55 o 
   9   1   6      131.77      176.04     29.71 o 
 -10   2   6        1.48       44.30     26.53 o 
  -9   2   6       22.46       45.23     18.67 o 
  -8   2   6      218.22      182.56     30.15 o 
  -7   2   6      169.99      171.87     32.43 o 
  -6   2   6      464.81      507.65     43.53 o 
  -5   2   6     1154.98     1079.18     57.38 o 
  -4   2   6      274.91      303.33     34.47 o 
  -3   2   6       64.90       37.21     18.87 o 
  -2   2   6       16.90       26.70      6.19 o 
  -1   2   6      376.46      346.39     13.07 o 
   0   2   6     1687.65     1642.98     28.64 o 
   1   2   6      882.95      961.43     20.18 o 
   2   2   6       60.29       75.90      8.07 o 
   3   2   6        0.09       -0.52      7.20 o 
   4   2   6      444.92      441.33     22.25 o 
   5   2   6       38.49       21.64     10.41 o 
   6   2   6       10.51       20.64     11.13 o 
   7   2   6       92.31      107.42     17.11 o 
   8   2   6        1.29      -12.04     12.04 o 
   9   2   6       65.79      143.45     66.43 o 
 -10   3   6      181.40      193.99     40.89 o 
  -9   3   6       13.63       87.43     40.87 o 
  -8   3   6      411.16      357.53     40.15 o 
  -7   3   6      323.19      370.85     35.67 o 
  -6   3   6     1374.99     1244.89     51.98 o 
  -5   3   6     1052.22     1030.81     56.01 o 
  -4   3   6     1178.33     1250.64     57.62 o 
  -3   3   6      877.79      873.27     23.05 o 
  -2   3   6      760.48      773.14     18.46 o 
  -1   3   6      171.75      216.34     10.87 o 
   0   3   6      204.55      199.85     10.89 o 
   1   3   6      583.93      571.28     17.20 o 
   2   3   6       94.47       80.33      8.36 o 
   3   3   6      201.19      194.75     12.11 o 
   4   3   6      102.48       87.20     11.36 o 
   5   3   6       83.62       99.49     13.13 o 
   6   3   6       39.46       28.84     11.87 o 
   7   3   6       28.31       34.32     12.97 o 
   8   3   6      741.55      784.83     36.95 o 
   9   3   6        0.76       64.25     22.05 o 
 -10   4   6       17.17        5.00     22.73 o 
  -9   4   6       93.79      114.61     41.61 o 
  -8   4   6      100.93       93.38     25.97 o 
  -7   4   6       25.60      -10.75     16.92 o 
  -6   4   6       56.01       40.30     19.79 o 
  -5   4   6     1705.84     1657.03     91.18 o 
  -4   4   6     2212.99     2162.84     82.32 o 
  -3   4   6      986.65      960.94     51.25 o 
  -2   4   6      292.46      292.35     13.54 o 
  -1   4   6     1094.92     1168.17     23.46 o 
   0   4   6     1380.99     1332.78     25.60 o 
   1   4   6      150.78      191.17     11.52 o 
   2   4   6      293.20      354.03     15.95 o 
   3   4   6      243.59      253.94     13.42 o 
   4   4   6       66.45       67.46     11.08 o 
   5   4   6      303.36      279.15     18.67 o 
   6   4   6        9.67       22.76     10.95 o 
   7   4   6      147.12      194.84     20.63 o 
   8   4   6        2.60       20.25     13.46 o 
   9   4   6       56.31       59.48     23.01 o 
 -10   5   6       26.32       41.91     37.57 o 
  -9   5   6        4.77       11.18     21.71 o 
  -8   5   6       30.68       37.60     21.65 o 
  -7   5   6        2.48       14.38     18.06 o 
  -6   5   6     1563.09     1450.40     56.42 o 
  -5   5   6        5.68      -36.89     54.06 o 
  -4   5   6      189.32      170.03     18.92 o 
  -3   5   6      214.92      225.62     14.22 o 
  -2   5   6      495.97      556.23     16.81 o 
  -1   5   6      524.40      464.13     17.92 o 
   0   5   6      311.36      331.29     13.09 o 
   1   5   6      568.24      611.27     18.14 o 
   2   5   6      458.37      443.84     16.00 o 
   3   5   6      170.85      187.59     11.95 o 
   4   5   6       23.21       21.16      9.27 o 
   5   5   6        1.19       -1.24     11.70 o 
   6   5   6      235.57      280.49     22.45 o 
   7   5   6      195.60      209.29     21.44 o 
   8   5   6      184.61      233.88     24.11 o 
   9   5   6       25.82       55.28     21.45 o 
 -10   6   6       25.59       53.28     32.85 o 
  -9   6   6       59.32       55.73     24.07 o 
  -8   6   6      106.75      139.60     26.94 o 
  -7   6   6      212.37      238.29     23.78 o 
  -6   6   6       56.37       66.37     17.69 o 
  -5   6   6      608.26      597.35     35.47 o 
  -4   6   6      606.42      677.47     26.67 o 
  -3   6   6      790.62      761.90     23.59 o 
  -2   6   6       54.26       58.55      8.65 o 
  -1   6   6      184.27      195.57     11.17 o 
   0   6   6      315.07      365.93     13.72 o 
   1   6   6       82.07      105.13     10.85 o 
   2   6   6       10.05        2.33      7.99 o 
   3   6   6     1808.68     1715.08     31.71 o 
   4   6   6       61.25       36.04     10.72 o 
   5   6   6      116.67      109.89     12.00 o 
   6   6   6      341.81      361.10     25.22 o 
   7   6   6      250.55      247.42     22.84 o 
   8   6   6      271.21      289.39     26.52 o 
   9   6   6       49.06       24.58     32.03 o 
 -10   7   6        1.86      -22.29     22.29 o 
  -9   7   6       69.86      105.65     34.57 o 
  -8   7   6        9.69       33.82     21.30 o 
  -7   7   6      126.96       84.75     20.82 o 
  -6   7   6      514.70      475.47     30.76 o 
  -5   7   6       24.40       -7.57     12.52 o 
  -4   7   6      414.38      446.30     30.80 o 
  -3   7   6        0.61        2.14      6.87 o 
  -2   7   6      818.68      816.03     23.98 o 
  -1   7   6      271.40      303.69     14.02 o 
   0   7   6        5.98        6.49      9.93 o 
   1   7   6      153.02      128.78     11.70 o 
   2   7   6      415.43      457.42     18.62 o 
   3   7   6        6.32       -1.41      7.00 o 
   4   7   6     2354.04     2138.10     42.44 o 
   5   7   6      175.65      165.14     13.86 o 
   6   7   6      117.46      117.96     16.74 o 
   7   7   6        0.29       17.43     19.41 o 
   8   7   6      170.98      191.34     22.55 o 
   9   7   6        0.37      -14.71     23.80 o 
 -10   8   6        9.68       12.70     27.83 o 
  -9   8   6       26.45       84.99     33.34 o 
  -8   8   6        4.38       -7.46     23.13 o 
  -7   8   6       22.18       12.70     13.08 o 
  -6   8   6      257.42      292.07     19.54 o 
  -5   8   6      375.95      409.39     26.03 o 
  -4   8   6     1104.76     1121.70     41.68 o 
  -3   8   6     1223.18     1352.53     26.52 o 
  -2   8   6      108.63       80.49      8.47 o 
  -1   8   6       69.48       58.96      9.59 o 
   0   8   6     2421.13     2414.83     39.19 o 
   1   8   6       87.25       86.69     11.11 o 
   2   8   6     5394.74     5168.51     78.09 o 
   3   8   6       40.48       27.17      9.98 o 
   4   8   6     2862.58     2598.43     60.38 o 
   5   8   6     1167.84     1062.86     28.45 o 
   6   8   6      663.20      701.85     30.68 o 
   7   8   6      373.75      357.90     32.11 o 
   8   8   6        0.09       12.49     16.29 o 
   9   8   6        8.06       44.86     30.39 o 
 -10   9   6        2.06       -3.10     37.96 o 
  -9   9   6      146.80      154.15     37.39 o 
  -8   9   6        3.03       18.92     23.02 o 
  -7   9   6        8.99        9.30     16.31 o 
  -6   9   6      255.69      282.60     20.43 o 
  -5   9   6      126.95      125.67     18.12 o 
  -4   9   6      177.27      172.23     18.32 o 
  -3   9   6      116.04      142.42     12.61 o 
  -2   9   6      375.25      424.36     18.05 o 
  -1   9   6      193.26      225.06     12.69 o 
   0   9   6      129.41      141.53     11.30 o 
   1   9   6        1.24        6.22      9.78 o 
   2   9   6       40.68       38.50     10.46 o 
   3   9   6     1534.65     1453.86     34.03 o 
   4   9   6      506.44      422.44     22.08 o 
   5   9   6     1246.17     1225.47     31.20 o 
   6   9   6      117.19      126.23     15.92 o 
   7   9   6      111.72       81.96     19.36 o 
   8   9   6        3.89        0.07     15.98 o 
   9   9   6      110.90      240.44     61.26 o 
 -10  10   6       19.97       19.63     29.34 o 
  -9  10   6      118.34      137.51     70.17 o 
  -8  10   6        0.70        3.87     16.70 o 
  -7  10   6      705.35      616.72     56.11 o 
  -6  10   6      154.17      125.34     17.66 o 
  -5  10   6     1268.07     1300.79     44.16 o 
  -4  10   6      111.86      110.31     23.49 o 
  -3  10   6        7.07       12.42     11.61 o 
  -2  10   6      179.17      142.72     11.96 o 
  -1  10   6      329.87      285.23     15.89 o 
   0  10   6       39.52       40.02      9.06 o 
   1  10   6       20.93       47.05     10.15 o 
   2  10   6        3.02       -7.11      9.61 o 
   3  10   6     1191.32     1048.62     32.62 o 
   4  10   6        1.60       -0.07      9.75 o 
   5  10   6      292.43      272.03     20.96 o 
   6  10   6        0.06       12.30     12.63 o 
   7  10   6       31.30       33.16     25.38 o 
   8  10   6       42.96       71.24     28.33 o 
 -10  11   6        9.54        8.65     27.69 o 
  -9  11   6      101.79       51.77     23.35 o 
  -8  11   6       50.88       32.57     19.30 o 
  -7  11   6        2.09       10.24     16.78 o 
  -6  11   6      153.87      153.58     19.53 o 
  -5  11   6     1148.59     1168.32     49.43 o 
  -4  11   6      365.26      335.52     26.63 o 
  -3  11   6       16.29        7.94     11.47 o 
  -2  11   6        3.53       -8.11     11.83 o 
  -1  11   6        0.46        9.83      5.41 o 
   0  11   6       10.24       27.62      8.97 o 
   1  11   6      112.42      145.17     12.84 o 
   2  11   6      888.56      817.02     24.42 o 
   3  11   6        3.34       13.11     10.34 o 
   4  11   6      265.98      260.86     20.10 o 
   5  11   6      129.91      129.35     16.64 o 
   6  11   6       48.41       45.11     19.42 o 
   7  11   6        0.41      -10.00     14.66 o 
   8  11   6      157.80      155.51     25.70 o 
 -10  12   6       10.20       27.57     31.33 o 
  -9  12   6        0.94       -0.42     21.05 o 
  -8  12   6       12.06       25.91     19.03 o 
  -7  12   6       78.15       54.71     22.68 o 
  -6  12   6      120.94      180.39     27.77 o 
  -5  12   6        0.67        8.06     16.73 o 
  -4  12   6      127.14      112.97     16.26 o 
  -3  12   6       21.11       26.75     12.01 o 
  -2  12   6      539.48      520.08     21.54 o 
  -1  12   6     1574.27     1677.24     43.98 o 
   0  12   6      608.37      584.04     20.14 o 
   1  12   6     1955.33     1848.87     36.33 o 
   2  12   6      162.48      159.69     16.02 o 
   3  12   6     1701.60     1548.79     44.65 o 
   4  12   6       66.06       80.17     13.71 o 
   5  12   6     2834.41     2645.66     64.70 o 
   6  12   6       76.44       75.55     21.30 o 
   7  12   6        0.00       -2.34     18.90 o 
   8  12   6       37.01       19.35     21.27 o 
  -9  13   6      126.43      107.35     26.92 o 
  -8  13   6        1.30        6.29     36.80 o 
  -7  13   6       73.04       72.42     22.17 o 
  -6  13   6       28.88        2.04     17.01 o 
  -5  13   6      114.31       95.07     20.77 o 
  -4  13   6      373.61      362.30     23.86 o 
  -3  13   6       19.74       36.31     25.98 o 
  -2  13   6     2792.88     2782.69     65.41 o 
  -1  13   6      771.12      771.77     25.36 o 
   0  13   6      698.40      704.14     24.98 o 
   1  13   6       17.53       15.31     10.01 o 
   2  13   6     1210.14     1110.18     31.44 o 
   3  13   6      962.70      847.10     33.06 o 
   4  13   6      863.24      809.17     35.09 o 
   5  13   6       77.87       63.54     17.26 o 
   6  13   6       46.33       40.37     18.61 o 
   7  13   6      106.49       95.47     30.70 o 
   8  13   6       13.56       11.72     27.31 o 
  -9  14   6      198.22      177.14     64.04 o 
  -8  14   6        9.42       -1.44     18.71 o 
  -7  14   6       60.90       27.17     19.44 o 
  -6  14   6      539.53      540.05     44.79 o 
  -5  14   6      324.33      364.32     30.38 o 
  -4  14   6      409.77      453.81     27.58 o 
  -3  14   6      251.99      286.83     29.13 o 
  -2  14   6      145.67      193.92     25.51 o 
  -1  14   6      143.76      163.35     15.18 o 
   0  14   6       22.28       16.64     11.36 o 
   1  14   6      523.96      525.56     21.02 o 
   2  14   6      168.46      189.75     17.24 o 
   3  14   6      215.02      199.52     26.40 o 
   4  14   6        7.60       -0.74     12.51 o 
   5  14   6        3.20       -0.41     13.65 o 
   6  14   6       12.34        5.20     12.69 o 
   7  14   6       21.30       -1.72     34.31 o 
   8  14   6        2.53        5.37     31.29 o 
  -9  15   6        3.15       -5.21     29.06 o 
  -8  15   6      111.13       63.14     24.83 o 
  -7  15   6        0.10       -8.33     18.30 o 
  -6  15   6      472.11      458.75     44.19 o 
  -5  15   6      980.29     1053.09     44.82 o 
  -4  15   6      486.76      475.65     28.66 o 
  -3  15   6      176.59      211.88     27.05 o 
  -2  15   6     1822.27     1876.86     60.62 o 
  -1  15   6      191.31      214.89     15.87 o 
   0  15   6      266.49      252.56     17.30 o 
   1  15   6       37.51       45.57     11.62 o 
   2  15   6      218.87      205.89     19.62 o 
   3  15   6      148.80      150.73     19.94 o 
   4  15   6      339.12      311.77     26.96 o 
   5  15   6      439.96      473.20     32.00 o 
   6  15   6        7.65        4.39     14.52 o 
   7  15   6       78.56       47.21     27.15 o 
   8  15   6       15.68       -7.91     30.56 o 
  -9  16   6       22.10        3.79     28.98 o 
  -8  16   6       42.15       28.56     21.95 o 
  -7  16   6        7.92      -25.63     25.63 o 
  -6  16   6      558.44      615.04     50.14 o 
  -5  16   6      120.90      161.78     30.65 o 
  -4  16   6       96.26       91.57     18.15 o 
  -3  16   6        0.07       26.16     19.72 o 
  -2  16   6      110.00      123.84     31.22 o 
  -1  16   6       21.59       30.07     15.22 o 
   0  16   6      103.05      100.07     14.12 o 
   1  16   6      110.82       70.23     14.34 o 
   2  16   6       31.76       19.14     11.10 o 
   3  16   6      200.68      207.60     22.41 o 
   4  16   6        1.94       20.38     16.42 o 
   5  16   6      136.96      143.25     21.94 o 
   6  16   6        8.68       20.36     16.01 o 
   7  16   6        0.17        3.02     18.94 o 
  -9  17   6       27.65       32.18     53.61 o 
  -8  17   6      287.69      237.71     45.33 o 
  -7  17   6      114.39       50.10     57.55 o 
  -6  17   6        0.16        5.66     22.52 o 
  -5  17   6     1214.02     1128.17     48.27 o 
  -4  17   6      142.31      146.45     23.56 o 
  -3  17   6     3804.04     3967.52    100.05 o 
  -2  17   6       23.60        6.83     14.99 o 
  -1  17   6      737.59      712.38     33.47 o 
   0  17   6        7.24       -6.82     13.53 o 
   1  17   6       98.84      136.06     29.56 o 
   2  17   6      297.74      297.89     22.62 o 
   3  17   6      348.50      313.10     30.05 o 
   4  17   6       29.12        7.48     18.99 o 
   5  17   6       49.03       47.78     20.31 o 
   6  17   6        2.98       14.78     17.13 o 
   7  17   6      145.30      109.93     26.52 o 
  -8  18   6        2.54      -42.13     42.13 o 
  -7  18   6       41.72      -19.44     30.92 o 
  -6  18   6      108.90       46.20     27.47 o 
  -5  18   6        2.66      -21.74     26.91 o 
  -4  18   6      148.49      168.99     26.00 o 
  -3  18   6      303.40      331.12     32.55 o 
  -2  18   6      245.98      270.18     36.89 o 
  -1  18   6      123.71      138.35     20.57 o 
   0  18   6      681.71      626.42     74.95 o 
   1  18   6       23.28       23.40     18.10 o 
   2  18   6       35.99       20.30     21.40 o 
   3  18   6       22.61       11.71     17.08 o 
   4  18   6      133.11      130.64     23.22 o 
   5  18   6       14.73       32.91     25.26 o 
   6  18   6      145.54       78.05     53.79 o 
   7  18   6       43.19       23.91     26.25 o 
  -8  19   6       86.91       26.35     53.30 o 
  -7  19   6       42.60       93.23     31.47 o 
  -6  19   6        2.45       15.85     25.39 o 
  -5  19   6        9.82       32.69     16.88 o 
  -4  19   6       12.73      -17.87     17.87 o 
  -3  19   6      280.74      285.99     31.18 o 
  -2  19   6      141.87      163.80     26.20 o 
  -1  19   6      284.67      290.73     40.09 o 
   0  19   6        4.87      -11.80     11.80 o 
   1  19   6      865.97      812.21     46.90 o 
   2  19   6       76.40       74.64     29.78 o 
   3  19   6      217.51      232.44     29.64 o 
   4  19   6       75.35       69.07     19.47 o 
   5  19   6        0.86       15.88     15.93 o 
   6  19   6       22.06       39.13     17.92 o 
   7  19   6        0.08       -6.90     29.28 o 
  -8  20   6       53.64        0.12     50.36 o 
  -7  20   6       20.97       43.01     54.37 o 
  -6  20   6       21.44      -16.25     31.78 o 
  -5  20   6        3.13       37.39     44.93 o 
  -4  20   6      151.73      215.42     27.89 o 
  -3  20   6      175.92      192.91     28.61 o 
  -2  20   6        0.85        0.17     23.60 o 
  -1  20   6        0.95       -3.55     33.87 o 
   0  20   6      146.49       93.10     19.82 o 
   1  20   6       44.42       73.99     27.16 o 
   2  20   6       47.86       88.96     31.83 o 
   3  20   6      130.15      142.34     32.42 o 
   4  20   6       37.79        9.36     16.90 o 
   5  20   6       39.44       54.23     20.04 o 
   6  20   6      115.64      157.24     24.69 o 
  -7  21   6        2.61      -28.35     47.84 o 
  -6  21   6       84.75      177.58     38.35 o 
  -5  21   6       37.78       56.92     24.43 o 
  -4  21   6        1.79       26.60     21.24 o 
  -3  21   6        9.45      -14.97     19.64 o 
  -2  21   6       12.72       53.41     26.96 o 
  -1  21   6       36.46       82.22     52.93 o 
   0  21   6        0.47       11.73     18.84 o 
   1  21   6      192.50      168.69     29.78 o 
   2  21   6       14.79        7.00     33.60 o 
   3  21   6       65.79       40.55     31.80 o 
   4  21   6       77.74       74.79     23.44 o 
   5  21   6        3.56        6.61     17.95 o 
   6  21   6      117.60      114.68     25.14 o 
  -7  22   6        4.29      -25.77     45.62 o 
  -6  22   6       43.96      135.15     33.19 o 
  -5  22   6      206.15      213.67     42.72 o 
  -4  22   6       72.49       36.80     22.98 o 
  -3  22   6      438.25      415.26     43.86 o 
  -2  22   6       61.83       61.72     28.04 o 
  -1  22   6      133.16      190.94     38.71 o 
   0  22   6       28.96       -1.67     17.89 o 
   1  22   6      167.29      179.76     32.19 o 
   2  22   6       16.23       38.72     42.74 o 
   3  22   6      409.05      331.07     47.81 o 
   4  22   6        0.28      -10.30     38.45 o 
   5  22   6      277.96      296.76     44.78 o 
   6  22   6        1.44       27.29     24.50 o 
  -7  23   6       40.61      116.71     60.15 o 
  -6  23   6      294.28      451.11     78.61 o 
  -5  23   6       13.50       -7.47     26.17 o 
  -4  23   6       10.96        0.11     38.80 o 
  -3  23   6       39.42      -37.61     37.67 o 
  -2  23   6       23.98       39.79     27.73 o 
  -1  23   6        1.84      -29.45     29.45 o 
   0  23   6       23.02       -3.50     27.22 o 
   1  23   6      117.95       80.99     49.77 o 
   2  23   6        2.04       22.44     28.78 o 
   3  23   6        3.38      -37.96     37.96 o 
   4  23   6        7.07      -10.44     42.55 o 
   5  23   6        0.56      -36.32     44.19 o 
  -6  24   6        5.66      -36.12     36.12 o 
  -5  24   6       12.89       15.06     36.88 o 
  -4  24   6      235.19      244.11     55.76 o 
  -3  24   6        0.24       42.87     32.21 o 
  -2  24   6      139.42      133.83     32.37 o 
  -1  24   6       84.72       56.59     29.54 o 
   0  24   6       30.28       34.92     27.94 o 
   1  24   6       62.94       47.04     20.09 o 
   2  24   6      153.28      226.78     40.82 o 
   3  24   6        5.32      -12.41     52.24 o 
   4  24   6       78.35       76.78     50.19 o 
   5  24   6        2.55      -13.07     45.56 o 
  -5  25   6      423.19      437.78     56.43 o 
  -4  25   6        3.99      -21.05     43.30 o 
  -3  25   6       10.81      -39.26     43.25 o 
  -2  25   6       28.12      123.79     37.66 o 
  -1  25   6       75.15       62.32     32.57 o 
   0  25   6       70.81       24.91     38.41 o 
   1  25   6       24.61       30.41     35.82 o 
   2  25   6       77.67      104.07     31.42 o 
   3  25   6       30.16      -39.53     49.45 o 
   4  25   6        0.51       33.45     42.96 o 
  -5  26   6       78.41       89.09     42.29 o 
  -4  26   6        3.70      -20.83     44.66 o 
  -3  26   6      252.92      322.49     76.26 o 
  -2  26   6       16.80       64.02     40.47 o 
  -1  26   6       82.78       39.07     35.47 o 
   0  26   6       35.74        5.62     33.75 o 
   1  26   6      263.31      191.41     44.00 o 
   2  26   6        7.24       67.86     56.57 o 
   3  26   6        0.19      -44.86     44.86 o 
   4  26   6       17.23       -1.64     44.05 o 
  -4  27   6        3.73      -19.25     45.51 o 
  -3  27   6      133.21       16.43     46.05 o 
  -2  27   6      152.84      208.67     40.86 o 
  -1  27   6      105.22      125.17     38.98 o 
   0  27   6       18.76      -22.56     36.14 o 
   1  27   6        4.85        5.69     83.40 o 
   2  27   6      286.72      297.75     75.63 o 
   3  27   6       76.15       21.05     57.72 o 
  -3  28   6       13.28      137.57     51.53 o 
  -2  28   6        2.83      -11.36     27.82 o 
  -1  28   6       38.15      -18.38     33.51 o 
   0  28   6        8.75      -48.28     48.28 o 
   1  28   6      100.87      184.88     67.04 o 
   2  28   6       33.77       56.08     61.87 o 
  -2  29   6       18.92       18.58     39.09 o 
  -1  29   6      197.36       47.02     62.31 o 
   0  29   6       34.80      104.15     64.70 o 
   1  29   6      356.93      571.57     96.12 o 
  -9   0   7      620.26      485.91     82.89 o 
  -7   0   7      972.42      738.16     76.42 o 
  -5   0   7      215.07      297.12     56.27 o 
  -3   0   7       60.33       81.42     12.79 o 
  -1   0   7     1091.81      905.12     29.49 o 
   1   0   7       20.81       18.30     10.41 o 
   3   0   7      667.55      583.93     27.81 o 
   5   0   7      238.60      213.08     28.59 o 
   7   0   7      363.96      380.71     48.49 o 
   9   0   7      134.66      107.48     42.13 o 
 -10   1   7       23.57       19.93     35.95 o 
  -9   1   7      135.58      114.33     37.62 o 
  -8   1   7        1.09       43.55     31.60 o 
  -7   1   7       46.86       26.63     29.63 o 
  -6   1   7     3698.70     3319.43    116.19 o 
  -5   1   7       11.93       10.65     26.97 o 
  -4   1   7       96.81      120.26     28.63 o 
  -3   1   7      298.67      326.80     21.08 o 
  -2   1   7     3117.25     3010.28     40.39 o 
  -1   1   7      569.02      626.14     16.21 o 
   0   1   7      421.41      392.39     15.55 o 
   1   1   7     2022.62     2088.89     33.54 o 
   2   1   7      107.03      115.22     11.04 o 
   3   1   7      331.98      344.11     24.62 o 
   4   1   7        5.13       -4.76      8.86 o 
   5   1   7     1169.67     1061.76     36.74 o 
   6   1   7        0.01       10.53     11.03 o 
   7   1   7      280.01      298.63     25.67 o 
   8   1   7      123.76      137.40     20.54 o 
   9   1   7        8.71       25.74     18.66 o 
 -10   2   7       15.90        3.04     34.10 o 
  -9   2   7      270.36      273.58     46.55 o 
  -8   2   7      112.19       85.46     44.93 o 
  -7   2   7       24.14       15.21     27.03 o 
  -6   2   7      124.31      146.59     50.44 o 
  -5   2   7      684.17      693.36     72.84 o 
  -4   2   7     1381.58     1341.56     61.76 o 
  -3   2   7      193.13      211.81     17.83 o 
  -2   2   7      497.16      481.74     14.22 o 
  -1   2   7      247.56      248.00     10.71 o 
   0   2   7      113.52       95.00      9.30 o 
   1   2   7       11.29        6.20      6.99 o 
   2   2   7      122.82      119.34     10.89 o 
   3   2   7      722.91      643.52     20.46 o 
   4   2   7        6.24        1.37     11.57 o 
   5   2   7       46.26       31.49     12.10 o 
   6   2   7      119.91      129.30     18.02 o 
   7   2   7       65.60       96.89     20.38 o 
   8   2   7       16.69       12.14     16.71 o 
   9   2   7       80.27      112.85     27.54 o 
 -10   3   7       13.62        6.75     33.38 o 
  -9   3   7        1.37      -13.34     31.67 o 
  -8   3   7      263.07      253.85     43.55 o 
  -7   3   7        2.16      -19.80     25.10 o 
  -6   3   7     1547.97     1422.07     86.35 o 
  -5   3   7     1486.90     1392.86     66.75 o 
  -4   3   7        0.07      -22.06     22.06 o 
  -3   3   7      169.64      201.66     18.18 o 
  -2   3   7      225.15      185.19     11.26 o 
  -1   3   7     1772.64     1710.48     30.84 o 
   0   3   7      395.43      403.14     16.20 o 
   1   3   7      796.05      674.46     18.42 o 
   2   3   7      292.27      289.64     13.86 o 
   3   3   7     1506.81     1431.65     29.85 o 
   4   3   7        2.98       -9.10      9.37 o 
   5   3   7      558.47      539.54     27.42 o 
   6   3   7       40.20       64.78     14.83 o 
   7   3   7        3.33       11.79     11.68 o 
   8   3   7       38.88       22.33     14.28 o 
   9   3   7       18.05       14.39     20.23 o 
 -10   4   7        0.54       -6.93     39.72 o 
  -9   4   7      188.55      206.99     43.33 o 
  -8   4   7       18.45       23.20     28.39 o 
  -7   4   7      248.10      184.77     39.88 o 
  -6   4   7      668.16      605.51     55.08 o 
  -5   4   7       69.34       86.32     31.15 o 
  -4   4   7      942.04     1005.83     34.97 o 
  -3   4   7      249.93      258.85     15.97 o 
  -2   4   7        1.73        6.23      7.49 o 
  -1   4   7     1188.01     1088.27     23.83 o 
   0   4   7     1069.67     1064.43     23.77 o 
   1   4   7     1462.49     1403.14     28.63 o 
   2   4   7      916.56      981.92     22.70 o 
   3   4   7      281.57      257.78     14.55 o 
   4   4   7        1.65        1.38      9.25 o 
   5   4   7       52.91       39.27     12.63 o 
   6   4   7      134.67      126.33     17.65 o 
   7   4   7       38.82       72.90     15.31 o 
   8   4   7       94.11       91.15     18.29 o 
   9   4   7       45.23       76.37     26.29 o 
 -10   5   7      373.99      280.92     78.47 o 
  -9   5   7       71.18       42.70     33.31 o 
  -8   5   7      217.43      194.78     61.78 o 
  -7   5   7        9.66       -9.24     26.27 o 
  -6   5   7       12.42        4.62     29.64 o 
  -5   5   7     1197.52     1050.63     59.52 o 
  -4   5   7        6.25       23.42     12.40 o 
  -3   5   7        1.07      -10.83     10.83 o 
  -2   5   7     2069.95     2270.33     38.41 o 
  -1   5   7      285.19      299.09     13.97 o 
   0   5   7       25.08       10.44      7.63 o 
   1   5   7       61.99       58.84     10.17 o 
   2   5   7       22.38       20.96      8.46 o 
   3   5   7      631.13      626.66     20.40 o 
   4   5   7      939.40      863.99     27.08 o 
   5   5   7      783.34      728.34     27.32 o 
   6   5   7      397.76      426.65     27.03 o 
   7   5   7      561.27      603.86     31.76 o 
   8   5   7      105.26      129.13     28.08 o 
   9   5   7      114.50      129.91     29.78 o 
 -10   6   7       81.45       66.08     56.70 o 
  -9   6   7       81.42      139.59     39.62 o 
  -8   6   7        0.91       -5.90     27.79 o 
  -7   6   7       12.06       14.49     16.25 o 
  -6   6   7      691.02      657.36     39.51 o 
  -5   6   7      712.33      734.65     36.24 o 
  -4   6   7      672.48      680.53     28.20 o 
  -3   6   7      841.19      915.59     23.36 o 
  -2   6   7      740.31      746.48     22.44 o 
  -1   6   7      395.22      451.26     18.30 o 
   0   6   7       11.47       20.78      7.65 o 
   1   6   7      263.13      264.32     15.80 o 
   2   6   7        5.61        1.40      8.32 o 
   3   6   7        0.14       -0.75      8.12 o 
   4   6   7      318.44      320.64     19.03 o 
   5   6   7      505.86      453.30     20.39 o 
   6   6   7      101.70       93.69     16.34 o 
   7   6   7        0.59       14.04     14.33 o 
   8   6   7        4.55       39.68     17.23 o 
 -10   7   7        2.24       23.28     52.16 o 
  -9   7   7      132.85      124.64     59.75 o 
  -8   7   7       28.70       41.75     30.03 o 
  -7   7   7      782.62      634.62     61.70 o 
  -6   7   7      819.07      781.77     30.92 o 
  -5   7   7      592.12      550.14     28.23 o 
  -4   7   7      129.49      130.67     17.66 o 
  -3   7   7        0.28        0.40      8.06 o 
  -2   7   7        3.31        3.93      4.92 o 
  -1   7   7      553.96      502.06     19.17 o 
   0   7   7      355.87      310.50     14.14 o 
   1   7   7       63.55       66.08     11.42 o 
   2   7   7       28.74       13.31     10.16 o 
   3   7   7      846.99      842.22     26.52 o 
   4   7   7        3.73        1.72      9.28 o 
   5   7   7       15.41       15.50      9.56 o 
   6   7   7      757.90      769.61     33.28 o 
   7   7   7        1.05        4.10     12.03 o 
   8   7   7       61.25       48.92     16.21 o 
 -10   8   7       94.60      125.85     64.17 o 
  -9   8   7        0.16      -39.07     40.45 o 
  -8   8   7        0.61      -35.73     35.73 o 
  -7   8   7       84.23       84.49     16.79 o 
  -6   8   7      648.67      596.30     28.74 o 
  -5   8   7       27.13       17.72     15.40 o 
  -4   8   7      342.73      361.03     24.03 o 
  -3   8   7      897.56      954.29     25.55 o 
  -2   8   7      124.50      145.46     12.75 o 
  -1   8   7        1.44       -7.42      8.20 o 
   0   8   7       38.21       32.77      9.34 o 
   1   8   7     1370.46     1350.48     31.88 o 
   2   8   7       12.51       13.01      9.90 o 
   3   8   7        6.53       10.92     10.29 o 
   4   8   7       40.64       27.98     11.07 o 
   5   8   7        6.02        7.12      8.89 o 
   6   8   7       51.14       54.94     14.50 o 
   7   8   7        8.47        4.32     15.68 o 
   8   8   7       40.50       49.50     30.34 o 
 -10   9   7        7.59       46.46     55.96 o 
  -9   9   7        1.93       -5.57     44.96 o 
  -8   9   7       25.23       -7.24     42.43 o 
  -7   9   7     1037.29     1050.36     43.29 o 
  -6   9   7       69.89       30.95     15.07 o 
  -5   9   7       10.71        3.86     21.36 o 
  -4   9   7      308.15      362.29     28.31 o 
  -3   9   7        3.13       24.87     12.55 o 
  -2   9   7       25.43       37.11     13.02 o 
  -1   9   7     4430.66     4461.00     70.55 o 
   0   9   7      336.84      358.94     16.84 o 
   1   9   7      302.42      328.25     17.41 o 
   2   9   7      466.94      471.94     21.51 o 
   3   9   7      302.99      242.70     17.29 o 
   4   9   7       11.86       10.94     10.35 o 
   5   9   7      244.42      227.08     19.55 o 
   6   9   7      445.40      449.67     27.70 o 
   7   9   7       36.30       29.32     16.51 o 
   8   9   7        0.21        3.29     17.58 o 
 -10  10   7      145.06       99.10     63.74 o 
  -9  10   7       42.48       24.88     51.79 o 
  -8  10   7      211.19      150.75     29.95 o 
  -7  10   7      110.57       86.67     48.34 o 
  -6  10   7       16.75      -11.11     15.34 o 
  -5  10   7       25.90       41.60     15.86 o 
  -4  10   7       85.16       90.25     26.31 o 
  -3  10   7      507.30      576.99     30.04 o 
  -2  10   7      633.17      662.86     29.65 o 
  -1  10   7     2268.03     2251.82     43.73 o 
   0  10   7      649.59      636.59     20.96 o 
   1  10   7      508.37      487.34     20.20 o 
   2  10   7        7.75       12.23     10.94 o 
   3  10   7      358.15      356.06     19.57 o 
   4  10   7      254.84      242.70     17.53 o 
   5  10   7       39.62       65.13     12.46 o 
   6  10   7       32.95       38.79     19.00 o 
   7  10   7       14.90       17.82     15.90 o 
   8  10   7       29.44        3.71     29.52 o 
 -10  11   7        0.00       35.85     56.77 o 
  -9  11   7      177.53      197.21     35.62 o 
  -8  11   7       35.34       17.78     23.94 o 
  -7  11   7      117.22      124.91     27.41 o 
  -6  11   7     1808.07     1587.20     53.54 o 
  -5  11   7        8.92       21.74     16.74 o 
  -4  11   7       34.78       74.13     35.57 o 
  -3  11   7       12.60       46.46     28.18 o 
  -2  11   7      196.72      216.54     20.73 o 
  -1  11   7     1412.34     1453.84     34.39 o 
   0  11   7        7.94      -10.70     10.70 o 
   1  11   7      438.21      407.32     19.50 o 
   2  11   7       24.41       18.69     10.95 o 
   3  11   7        0.98       -3.18      7.82 o 
   4  11   7      291.70      311.32     19.67 o 
   5  11   7       99.22      105.46     14.54 o 
   6  11   7       42.88       28.56     15.52 o 
   7  11   7      337.87      346.33     32.82 o 
   8  11   7       17.47       36.04     36.13 o 
  -9  12   7       11.28      -26.02     26.02 o 
  -8  12   7       11.52      -22.87     22.87 o 
  -7  12   7      104.59      128.94     43.23 o 
  -6  12   7        0.11       85.21     27.67 o 
  -5  12   7      124.66       89.72     20.09 o 
  -4  12   7      451.13      469.37     25.45 o 
  -3  12   7      170.96      191.83     23.87 o 
  -2  12   7      279.61      293.60     23.32 o 
  -1  12   7      190.21      221.37     16.81 o 
   0  12   7        1.85       17.54     11.37 o 
   1  12   7      615.81      584.74     22.44 o 
   2  12   7      400.49      402.65     21.93 o 
   3  12   7       39.65       53.33     11.83 o 
   4  12   7      500.41      511.23     22.80 o 
   5  12   7      295.88      288.64     21.73 o 
   6  12   7        2.85      -12.62     12.62 o 
   7  12   7        0.06        2.15     16.70 o 
   8  12   7       50.06       32.84     36.19 o 
  -9  13   7       84.89       76.52     41.11 o 
  -8  13   7      637.64      618.61     66.07 o 
  -7  13   7       13.65      -16.57     21.86 o 
  -6  13   7       73.65       71.25     32.03 o 
  -5  13   7     1017.41     1011.33     43.99 o 
  -4  13   7      694.94      726.40     30.38 o 
  -3  13   7        5.18      -18.52     18.52 o 
  -2  13   7     3225.08     3400.84     74.56 o 
  -1  13   7      129.04      122.54     14.04 o 
   0  13   7      586.44      592.38     24.94 o 
   1  13   7      240.69      246.00     16.88 o 
   2  13   7       31.53       36.40     10.33 o 
   3  13   7      253.79      206.80     17.06 o 
   4  13   7        0.76        1.16     11.06 o 
   5  13   7       18.27        6.91     12.18 o 
   6  13   7        0.02       -7.80     11.65 o 
   7  13   7       18.63       25.70     18.74 o 
   8  13   7        4.26      -13.81     28.56 o 
  -9  14   7        3.19      -25.73     25.73 o 
  -8  14   7       18.70      -24.65     25.38 o 
  -7  14   7       91.63       68.94     26.60 o 
  -6  14   7       75.04      103.08     36.53 o 
  -5  14   7       14.83       43.52     18.26 o 
  -4  14   7     1473.48     1607.13     45.21 o 
  -3  14   7     1422.91     1510.98     54.58 o 
  -2  14   7      288.76      296.25     42.07 o 
  -1  14   7        6.10       28.85     12.37 o 
   0  14   7     2295.12     2379.04     48.69 o 
   1  14   7      518.39      505.45     23.61 o 
   2  14   7      233.22      209.10     16.05 o 
   3  14   7      205.20      187.53     18.68 o 
   4  14   7       31.24       21.48     12.45 o 
   5  14   7       54.51       65.40     15.10 o 
   6  14   7        0.88       18.91     12.62 o 
   7  14   7        1.08       -5.58     16.72 o 
  -9  15   7        0.16      -33.03     45.64 o 
  -8  15   7      158.50      105.68     31.90 o 
  -7  15   7      185.51      174.87     33.95 o 
  -6  15   7       31.18       96.85     68.62 o 
  -5  15   7       27.47       -0.84     16.87 o 
  -4  15   7       18.49       47.73     15.95 o 
  -3  15   7        0.58       -0.02     20.25 o 
  -2  15   7      411.06      429.19     39.52 o 
  -1  15   7      182.29      204.48     26.02 o 
   0  15   7       77.20       60.80     13.41 o 
   1  15   7       11.94       13.82     11.28 o 
   2  15   7      141.59      137.43     15.94 o 
   3  15   7        2.23        7.16     10.57 o 
   4  15   7       66.15       58.12     14.98 o 
   5  15   7       11.16       -1.39     12.61 o 
   6  15   7       95.60      102.10     16.67 o 
   7  15   7        0.56      -15.45     21.34 o 
  -9  16   7      166.80      166.09     64.81 o 
  -8  16   7      119.12       29.20     36.62 o 
  -7  16   7        2.81      -28.29     28.29 o 
  -6  16   7        9.59       29.46     24.78 o 
  -5  16   7       78.97       74.71     22.98 o 
  -4  16   7        0.83       -7.90     17.81 o 
  -3  16   7       49.12       34.85     20.95 o 
  -2  16   7      129.73      102.01     43.98 o 
  -1  16   7      608.65      686.31     37.19 o 
   0  16   7      211.80      243.54     18.10 o 
   1  16   7     1308.17     1219.62     33.99 o 
   2  16   7        3.70       -3.03     16.52 o 
   3  16   7        5.16       21.47     12.79 o 
   4  16   7        6.91       -2.26     13.82 o 
   5  16   7        4.39        8.60     13.26 o 
   6  16   7       31.71       21.89     15.03 o 
   7  16   7       24.18       77.13     39.78 o 
  -8  17   7      113.61      113.63     36.51 o 
  -7  17   7       70.31       33.31     27.81 o 
  -6  17   7      128.04      162.86     39.03 o 
  -5  17   7      150.87      156.59     25.39 o 
  -4  17   7        1.73       -1.31     19.06 o 
  -3  17   7       39.59       59.07     21.79 o 
  -2  17   7        7.22      -16.46     16.46 o 
  -1  17   7      332.39      351.06     32.53 o 
   0  17   7       16.28       26.84     14.60 o 
   1  17   7      104.68      155.44     17.98 o 
   2  17   7       73.79       54.46     13.92 o 
   3  17   7      283.23      247.80     21.72 o 
   4  17   7       78.05       85.03     24.87 o 
   5  17   7       99.18       66.70     21.02 o 
   6  17   7       69.49       65.31     16.91 o 
   7  17   7       31.83       -9.80     24.60 o 
  -8  18   7      230.52      192.15     73.76 o 
  -7  18   7      112.15      120.43     33.35 o 
  -6  18   7       95.34      141.30     31.19 o 
  -5  18   7      687.56      800.27     43.35 o 
  -4  18   7      398.36      394.95     33.88 o 
  -3  18   7      148.90      141.62     26.32 o 
  -2  18   7       72.62       61.51     19.31 o 
  -1  18   7      247.39      256.82     30.93 o 
   0  18   7      557.11      616.35     40.68 o 
   1  18   7      406.40      323.03     21.17 o 
   2  18   7       11.47       39.66     17.81 o 
   3  18   7       14.95       15.16     14.73 o 
   4  18   7        7.76       23.75     15.49 o 
   5  18   7      141.80      149.46     29.41 o 
   6  18   7        2.50       -7.34     14.52 o 
  -8  19   7       72.35      146.39     64.44 o 
  -7  19   7        1.95       57.94     29.72 o 
  -6  19   7      394.13      448.49     48.63 o 
  -5  19   7       10.03        3.98     15.33 o 
  -4  19   7      118.59      149.14     28.08 o 
  -3  19   7      233.89      229.92     29.20 o 
  -2  19   7        9.85      -12.17     12.17 o 
  -1  19   7        1.75       -7.12     28.79 o 
   0  19   7      394.87      427.89     30.51 o 
   1  19   7      196.17      162.43     22.88 o 
   2  19   7      145.53      128.98     20.43 o 
   3  19   7       28.42       22.52     16.04 o 
   4  19   7       21.02       19.64     18.79 o 
   5  19   7       27.18       62.13     20.16 o 
   6  19   7        6.16       26.06     20.36 o 
  -8  20   7       26.79       23.85     51.62 o 
  -7  20   7       62.39       15.63     27.72 o 
  -6  20   7       13.72       48.16     26.16 o 
  -5  20   7        1.74      -15.74     20.20 o 
  -4  20   7      106.74      109.13     25.64 o 
  -3  20   7      231.81      189.71     28.84 o 
  -2  20   7       17.30       34.51     37.78 o 
  -1  20   7       38.34        2.78     27.56 o 
   0  20   7      157.51      116.63     23.04 o 
   1  20   7      348.62      336.21     29.70 o 
   2  20   7       55.07       20.28     19.73 o 
   3  20   7        1.82       28.26     15.32 o 
   4  20   7        2.17       22.87     20.20 o 
   5  20   7      210.24      167.90     30.73 o 
   6  20   7       58.22       65.64     23.92 o 
  -7  21   7        0.37      143.44     63.54 o 
  -6  21   7      236.50      287.82     47.86 o 
  -5  21   7        4.11      -20.66     20.66 o 
  -4  21   7       57.32       36.76     27.80 o 
  -3  21   7       11.67      -21.29     21.29 o 
  -2  21   7      240.68       90.96    101.54 o 
  -1  21   7       69.97      -11.84     42.18 o 
   0  21   7        0.01       27.08     18.11 o 
   1  21   7       18.24       39.59     18.97 o 
   2  21   7       15.76       15.67     20.14 o 
   3  21   7      223.75      238.21     31.08 o 
   4  21   7        0.15       26.63     19.90 o 
   5  21   7      109.53       57.63     26.96 o 
   6  21   7       85.08      103.47     31.40 o 
  -7  22   7       80.42      229.20     70.13 o 
  -6  22   7      135.08      176.07     65.68 o 
  -5  22   7        0.25       -0.25     23.95 o 
  -4  22   7       11.77       38.83     51.59 o 
  -3  22   7       71.83      148.49     33.28 o 
  -2  22   7      121.50       41.08     81.51 o 
  -1  22   7        9.59       35.25     29.49 o 
   0  22   7       52.41       77.50     34.45 o 
   1  22   7      133.79      108.00     22.24 o 
   2  22   7      114.63      112.40     40.25 o 
   3  22   7       11.39        7.72     20.62 o 
   4  22   7        1.16        0.10     29.37 o 
   5  22   7        1.16       12.44     25.30 o 
  -6  23   7       49.79      -25.57     47.68 o 
  -5  23   7        2.00       -6.09     27.21 o 
  -4  23   7        0.00        6.47     26.85 o 
  -3  23   7      144.97      176.90     34.51 o 
  -2  23   7        0.12      -22.63     30.91 o 
  -1  23   7      777.13      864.96     62.34 o 
   0  23   7      660.45      522.08     54.30 o 
   1  23   7       55.96       29.96     23.39 o 
   2  23   7       14.59       25.65     22.03 o 
   3  23   7      142.70      102.07     27.84 o 
   4  23   7       63.99        6.68     44.14 o 
   5  23   7      233.94      219.88     58.54 o 
  -6  24   7       51.52      138.08     61.21 o 
  -5  24   7       56.99      149.98     40.78 o 
  -4  24   7      148.40      139.50     51.34 o 
  -3  24   7        5.98       23.59     40.30 o 
  -2  24   7       18.37       35.34     23.10 o 
  -1  24   7      209.51      168.50     39.39 o 
   0  24   7       31.85       56.70     32.12 o 
   1  24   7      166.20      152.62     32.06 o 
   2  24   7      251.20      239.67     32.32 o 
   3  24   7      149.41      200.38     37.79 o 
   4  24   7       99.83      112.73     49.09 o 
  -5  25   7       26.95        7.35     36.76 o 
  -4  25   7        2.59      -41.18     41.18 o 
  -3  25   7       10.41       15.98     29.89 o 
  -2  25   7      175.52       91.56     54.70 o 
  -1  25   7      142.26       99.86     36.79 o 
   0  25   7      245.68      292.07     47.71 o 
   1  25   7      289.59      251.49     38.32 o 
   2  25   7        0.00       18.95     28.68 o 
   3  25   7       46.77       25.58     39.74 o 
   4  25   7       11.80       42.25     47.18 o 
  -5  26   7        2.13        4.65     36.94 o 
  -4  26   7      178.59      163.79     54.85 o 
  -3  26   7       30.95      -22.36     43.01 o 
  -2  26   7       18.18      -28.94     28.94 o 
  -1  26   7       83.57      129.62     37.84 o 
   0  26   7       17.97      -11.60     34.45 o 
   1  26   7        6.94       64.66     41.82 o 
   2  26   7       71.21      104.31     33.54 o 
  -4  27   7       18.44       22.18     48.42 o 
  -3  27   7       73.66       51.19     65.81 o 
  -2  27   7       71.62       70.41     26.86 o 
  -1  27   7       15.92       19.88     30.55 o 
   0  27   7       73.89       16.53     56.74 o 
   1  27   7      117.61      113.41     42.74 o 
   2  27   7      182.62      218.00     72.38 o 
  -3  28   7        1.79       69.63     44.31 o 
  -2  28   7        0.00      -29.62     29.62 o 
  -1  28   7      326.04      369.93     77.41 o 
   0  28   7      113.47       32.79     62.74 o 
   1  28   7       40.93       57.62    183.60 o 
 -10   0   8       70.62       69.23     58.13 o 
  -8   0   8      285.82      246.68     62.38 o 
  -6   0   8     1050.69      852.44     81.10 o 
  -4   0   8        2.58       39.66     38.12 o 
  -2   0   8     2356.16     2324.69     49.42 o 
   0   0   8       88.58       84.01     13.43 o 
   2   0   8      376.86      316.12     22.26 o 
   4   0   8      362.73      393.19     44.73 o 
   6   0   8      104.66      103.33     25.69 o 
   8   0   8       77.71       92.27     42.95 o 
 -10   1   8      358.48      292.58     55.06 o 
  -9   1   8       43.28       14.90     31.86 o 
  -8   1   8       48.84       69.19     33.76 o 
  -7   1   8       62.57       73.48     50.29 o 
  -6   1   8       10.86       38.68     29.71 o 
  -5   1   8      180.58      156.82     80.60 o 
  -4   1   8        4.22       21.36     11.99 o 
  -3   1   8      856.50      758.81     46.75 o 
  -2   1   8      244.91      245.37     11.43 o 
  -1   1   8      390.67      385.55     13.97 o 
   0   1   8     1912.38     1947.46     33.05 o 
   1   1   8        5.34       -1.20      7.47 o 
   2   1   8      268.32      244.78     14.29 o 
   3   1   8        3.86       -5.82      8.88 o 
   4   1   8     1192.31     1076.78     28.99 o 
   5   1   8     1140.72     1039.35     37.92 o 
   6   1   8      108.14      103.65     20.21 o 
   7   1   8        0.15      -10.46     10.46 o 
   8   1   8      179.71      186.29     23.87 o 
 -10   2   8      199.99      213.54     49.90 o 
  -9   2   8        0.02       -9.61     29.09 o 
  -8   2   8        0.45        4.61     28.77 o 
  -7   2   8      196.97      232.24     41.83 o 
  -6   2   8      240.19      231.69     41.24 o 
  -5   2   8      546.57      576.00     53.69 o 
  -4   2   8        0.05       -0.62     12.45 o 
  -3   2   8      467.52      449.63     39.39 o 
  -2   2   8      203.43      205.23     10.42 o 
  -1   2   8      568.99      528.50     15.33 o 
   0   2   8      630.94      622.74     19.55 o 
   1   2   8       22.04       12.42      8.44 o 
   2   2   8      413.43      450.99     17.52 o 
   3   2   8       11.88        9.31      9.08 o 
   4   2   8      170.10      171.87     15.23 o 
   5   2   8        5.37        9.13     11.52 o 
   6   2   8       31.30       31.17     13.00 o 
   7   2   8        1.33        9.14     12.22 o 
   8   2   8        7.01       38.14     15.40 o 
 -10   3   8       34.04       37.34     36.20 o 
  -9   3   8       83.11       81.24     36.99 o 
  -8   3   8      303.06      319.39     48.65 o 
  -7   3   8      320.76      315.51     45.07 o 
  -6   3   8        0.04       19.32     27.26 o 
  -5   3   8      966.91      879.94     57.60 o 
  -4   3   8      123.22      126.00     17.66 o 
  -3   3   8      202.64      231.09     24.15 o 
  -2   3   8       59.66       70.95      7.62 o 
  -1   3   8     1220.97     1150.44     22.37 o 
   0   3   8     1102.03     1022.24     24.49 o 
   1   3   8     1106.23     1111.04     25.02 o 
   2   3   8      198.64      193.18     14.35 o 
   3   3   8       97.96      103.16     12.40 o 
   4   3   8      809.81      739.78     25.21 o 
   5   3   8      107.17      138.08     21.62 o 
   6   3   8        2.16        6.52     11.60 o 
   7   3   8       20.75       35.38     17.74 o 
   8   3   8        7.72       14.23     15.52 o 
 -10   4   8        4.35       14.75     52.23 o 
  -9   4   8        8.30       38.45     34.11 o 
  -8   4   8      145.09      144.36     38.65 o 
  -7   4   8        0.38        6.00     27.33 o 
  -6   4   8      197.45      164.94     37.16 o 
  -5   4   8       51.47       35.28     19.00 o 
  -4   4   8      147.86      143.55     19.39 o 
  -3   4   8        9.16       12.06      4.65 o 
  -2   4   8       60.57       60.03      7.45 o 
  -1   4   8      301.35      326.08     15.50 o 
   0   4   8      668.90      702.45     21.20 o 
   1   4   8      977.86      953.27     25.54 o 
   2   4   8      871.72      810.17     23.53 o 
   3   4   8       92.50       98.16     12.28 o 
   4   4   8      162.51      156.93     15.34 o 
   5   4   8      261.51      240.95     22.32 o 
   6   4   8        7.26       23.42     11.46 o 
   7   4   8       12.55       49.68     14.99 o 
   8   4   8      318.19      416.36     40.62 o 
 -10   5   8       38.14      124.85     63.60 o 
  -9   5   8        8.58       21.23     32.50 o 
  -8   5   8      108.42      101.16     35.79 o 
  -7   5   8      149.83      189.66     39.24 o 
  -6   5   8       60.68       85.98     32.73 o 
  -5   5   8       60.68       62.81     44.70 o 
  -4   5   8       46.21       30.45     14.09 o 
  -3   5   8       74.90       49.10     15.24 o 
  -2   5   8       56.26       62.71      8.06 o 
  -1   5   8       33.62       49.69      9.90 o 
   0   5   8     1158.06     1167.11     25.34 o 
   1   5   8        0.30       11.69      9.76 o 
   2   5   8        0.47       -2.32      8.68 o 
   3   5   8       59.02       44.59     11.89 o 
   4   5   8       24.97       27.16     11.06 o 
   5   5   8       21.69       20.66     11.19 o 
   6   5   8        7.46       15.94     15.63 o 
   7   5   8       39.34       63.79     27.18 o 
   8   5   8       90.20       58.89     21.16 o 
 -10   6   8        1.38      -17.85     54.13 o 
  -9   6   8      233.54      267.09     71.72 o 
  -8   6   8       55.38       23.57     30.49 o 
  -7   6   8      556.08      607.26     41.67 o 
  -6   6   8      269.39      245.16     20.11 o 
  -5   6   8     1132.30     1052.71     36.28 o 
  -4   6   8      425.32      409.16     25.47 o 
  -3   6   8      111.90      131.42     11.86 o 
  -2   6   8      373.10      384.51     15.74 o 
  -1   6   8       48.87       44.23      9.19 o 
   0   6   8        0.00       -8.01      8.01 o 
   1   6   8     1068.90     1056.87     27.27 o 
   2   6   8      161.52      146.40     13.44 o 
   3   6   8      418.71      408.80     21.60 o 
   4   6   8     2155.35     1992.21     42.64 o 
   5   6   8       32.32       45.47     11.85 o 
   6   6   8      231.25      257.77     24.52 o 
   7   6   8      198.01      192.64     23.09 o 
   8   6   8      184.22      372.84     93.49 o 
 -10   7   8       34.08       15.55     54.92 o 
  -9   7   8       73.40       98.23     57.77 o 
  -8   7   8      118.26      132.07     37.18 o 
  -7   7   8       92.49       76.67     16.61 o 
  -6   7   8      122.69      170.47     25.94 o 
  -5   7   8        2.47       -2.84     14.02 o 
  -4   7   8      381.92      389.00     26.11 o 
  -3   7   8        4.01       12.65     10.30 o 
  -2   7   8        0.00        5.88      8.08 o 
  -1   7   8       17.26       20.09      8.28 o 
   0   7   8       23.15       33.41      9.56 o 
   1   7   8      135.91      155.44     14.95 o 
   2   7   8      838.88      748.59     23.85 o 
   3   7   8      861.48      883.05     28.34 o 
   4   7   8        0.05       -0.15      9.94 o 
   5   7   8       18.19       12.96     10.62 o 
   6   7   8       26.53       29.58     14.28 o 
   7   7   8       28.21       65.17     15.76 o 
   8   7   8      235.94      230.63     87.97 o 
 -10   8   8       76.18      127.74     66.26 o 
  -9   8   8       37.29       96.44     56.24 o 
  -8   8   8      143.05       87.09     49.79 o 
  -7   8   8        9.16      -13.98     13.98 o 
  -6   8   8        1.58       -7.71     22.90 o 
  -5   8   8       34.25       16.14     15.01 o 
  -4   8   8      161.98      194.16     21.21 o 
  -3   8   8      162.46      170.91     16.77 o 
  -2   8   8      564.12      565.29     18.69 o 
  -1   8   8       48.54       51.83     11.22 o 
   0   8   8     1002.22      910.42     24.81 o 
   1   8   8      346.22      319.32     19.16 o 
   2   8   8     1230.35     1147.24     32.12 o 
   3   8   8        7.58        8.75     10.53 o 
   4   8   8      594.64      564.02     23.68 o 
   5   8   8      685.80      662.54     25.28 o 
   6   8   8       16.15       44.69     13.54 o 
   7   8   8       20.37       22.88     12.58 o 
   8   8   8       24.66        5.41     24.97 o 
 -10   9   8        4.30       54.37     57.81 o 
  -9   9   8        4.26      -26.80     44.04 o 
  -8   9   8       66.63       55.15     22.90 o 
  -7   9   8        1.77       -8.91     15.63 o 
  -6   9   8       22.55        9.38     35.24 o 
  -5   9   8       26.59       27.73     15.12 o 
  -4   9   8      131.40      140.29     20.73 o 
  -3   9   8      279.08      306.57     20.46 o 
  -2   9   8       33.74       46.69     12.59 o 
  -1   9   8      134.97      128.79     14.47 o 
   0   9   8      313.37      329.68     17.34 o 
   1   9   8       51.79       55.08     12.07 o 
   2   9   8      381.50      328.63     20.76 o 
   3   9   8      896.50      817.23     29.69 o 
   4   9   8      330.83      325.25     27.13 o 
   5   9   8        5.05       21.03     10.63 o 
   6   9   8       35.14       48.71     15.52 o 
   7   9   8       36.51       14.47     19.25 o 
   8   9   8        0.14       40.38     25.88 o 
 -10  10   8       11.63       34.96     62.99 o 
  -9  10   8      242.26      226.05     72.19 o 
  -8  10   8      403.09      363.16     38.90 o 
  -7  10   8      215.43      224.81     35.41 o 
  -6  10   8        0.54      -13.81     29.59 o 
  -5  10   8        1.28       -5.99     13.12 o 
  -4  10   8      724.16      759.23     42.56 o 
  -3  10   8       64.29       68.95     20.56 o 
  -2  10   8      701.36      671.05     35.37 o 
  -1  10   8       51.69       76.12     13.30 o 
   0  10   8      104.71       91.13     14.36 o 
   1  10   8      980.34      952.01     27.64 o 
   2  10   8      152.92      134.86     15.87 o 
   3  10   8     1857.40     1652.94     42.38 o 
   4  10   8        0.72        3.95      9.97 o 
   5  10   8      154.14      123.19     15.06 o 
   6  10   8       16.18       22.27     12.59 o 
   7  10   8       89.51      110.26     24.14 o 
   8  10   8        7.26      -15.39     25.48 o 
  -9  11   8       89.64      174.49     66.93 o 
  -8  11   8        0.04       40.84     32.26 o 
  -7  11   8      426.41      331.48     36.33 o 
  -6  11   8      483.48      479.98     72.50 o 
  -5  11   8       11.67      -13.66     15.67 o 
  -4  11   8       64.41       47.83     25.61 o 
  -3  11   8        0.90       -7.74     14.93 o 
  -2  11   8        5.83        8.57     17.34 o 
  -1  11   8     1042.79      976.70     29.80 o 
   0  11   8     2258.68     2183.34     45.89 o 
   1  11   8      218.55      217.97     16.59 o 
   2  11   8      457.14      429.78     27.78 o 
   3  11   8      358.92      341.37     22.55 o 
   4  11   8       48.00       32.32     11.90 o 
   5  11   8      142.18      130.95     15.65 o 
   6  11   8       53.46       40.60     13.48 o 
   7  11   8       46.62       52.99     19.91 o 
   8  11   8       12.87       10.58     28.55 o 
  -9  12   8        6.12        3.72     25.45 o 
  -8  12   8      265.38      268.92     48.81 o 
  -7  12   8      183.38      203.36    104.19 o 
  -6  12   8        3.08       -2.09     26.51 o 
  -5  12   8       89.90       76.36     20.24 o 
  -4  12   8      107.30      110.70     21.25 o 
  -3  12   8       51.90       61.11     16.66 o 
  -2  12   8      199.32      210.76     22.65 o 
  -1  12   8     1896.51     1776.16     48.34 o 
   0  12   8      318.05      293.94     20.34 o 
   1  12   8      127.42      158.94     15.10 o 
   2  12   8      307.49      302.74     18.55 o 
   3  12   8      596.71      514.04     23.67 o 
   4  12   8       12.56       20.05     11.64 o 
   5  12   8      178.15      182.51     19.55 o 
   6  12   8      191.50      151.54     18.39 o 
   7  12   8       67.08       80.44     22.77 o 
  -9  13   8       39.86       21.76     27.12 o 
  -8  13   8       35.09        0.78     36.74 o 
  -7  13   8        3.22      -30.86     36.00 o 
  -6  13   8      326.46      311.56     32.87 o 
  -5  13   8        3.18       14.47     18.54 o 
  -4  13   8      215.22      201.90     22.83 o 
  -3  13   8      940.69      942.41     49.99 o 
  -2  13   8      685.90      699.09     35.64 o 
  -1  13   8      367.29      393.26     21.53 o 
   0  13   8     1192.59     1099.99     33.14 o 
   1  13   8      624.98      575.32     25.39 o 
   2  13   8     1892.73     1721.01     37.62 o 
   3  13   8      343.52      339.84     21.25 o 
   4  13   8        1.10      -11.82     11.82 o 
   5  13   8       89.36       56.81     15.24 o 
   6  13   8        0.04        1.26     13.21 o 
   7  13   8       24.55       41.31     27.19 o 
  -9  14   8      157.49      172.01     63.60 o 
  -8  14   8       68.13       51.53     28.96 o 
  -7  14   8      147.27      156.78     32.38 o 
  -6  14   8      442.07      413.70     47.85 o 
  -5  14   8       13.13       15.46     26.64 o 
  -4  14   8       15.54       28.47     18.61 o 
  -3  14   8      783.79      739.30     39.58 o 
  -2  14   8       90.95      104.42     23.83 o 
  -1  14   8       38.31       18.42     13.04 o 
   0  14   8      260.54      313.39     20.96 o 
   1  14   8      224.55      239.00     19.31 o 
   2  14   8      614.23      588.28     23.50 o 
   3  14   8       68.08       88.17     23.53 o 
   4  14   8      273.40      262.96     22.39 o 
   5  14   8      225.27      199.93     20.77 o 
   6  14   8      156.20      107.15     17.95 o 
   7  14   8       97.59       52.46     45.14 o 
  -9  15   8      270.25      234.56     76.23 o 
  -8  15   8        2.60       32.91     55.33 o 
  -7  15   8       37.91       23.21     25.08 o 
  -6  15   8       34.67       19.18     19.05 o 
  -5  15   8      307.03      328.30     32.84 o 
  -4  15   8       21.92       27.36     19.17 o 
  -3  15   8        5.00       24.06     20.93 o 
  -2  15   8      711.50      714.96     40.64 o 
  -1  15   8      370.22      366.93     30.67 o 
   0  15   8        4.42      -10.04     10.04 o 
   1  15   8      650.29      616.56     26.10 o 
   2  15   8       29.55       29.00     12.72 o 
   3  15   8        3.16       11.36     13.16 o 
   4  15   8       11.66        0.43     12.73 o 
   5  15   8       30.50       31.47     14.87 o 
   6  15   8       45.16       37.97     16.25 o 
   7  15   8       83.87       81.77     43.17 o 
  -8  16   8      620.95      584.92     64.54 o 
  -7  16   8        0.04      -23.05     23.05 o 
  -6  16   8      134.17      162.40     39.58 o 
  -5  16   8      106.37      114.82     23.78 o 
  -4  16   8      264.59      267.34     29.09 o 
  -3  16   8      643.50      690.33     40.19 o 
  -2  16   8      124.79      156.02     25.61 o 
  -1  16   8       53.94       21.62     19.61 o 
   0  16   8      121.07      142.18     15.90 o 
   1  16   8      121.78      122.00     17.45 o 
   2  16   8      134.32       98.57     16.94 o 
   3  16   8      118.82      117.14     17.95 o 
   4  16   8      253.81      240.72     22.31 o 
   5  16   8       93.06      102.50     18.43 o 
   6  16   8      443.91      423.01     27.54 o 
   7  16   8       20.76       43.36     35.16 o 
  -8  17   8       50.71        5.87     52.84 o 
  -7  17   8      584.11      519.81     64.79 o 
  -6  17   8      174.83      194.45     35.01 o 
  -5  17   8      398.73      408.53     48.05 o 
  -4  17   8       47.36       10.70     24.14 o 
  -3  17   8      263.62      235.28     29.90 o 
  -2  17   8       42.66       90.00     23.52 o 
  -1  17   8      677.55      699.89    107.41 o 
   0  17   8        5.12       -9.72     15.49 o 
   1  17   8      257.03      242.28     21.96 o 
   2  17   8        8.42       38.16     20.32 o 
   3  17   8        7.69       18.50     14.74 o 
   4  17   8       65.19       80.96     16.58 o 
   5  17   8        6.68       20.49     16.57 o 
   6  17   8      247.41      276.90     28.14 o 
  -8  18   8       25.16      100.63     59.46 o 
  -7  18   8      107.63      117.56     33.75 o 
  -6  18   8       89.49      156.35     32.72 o 
  -5  18   8        4.21       -5.65     38.37 o 
  -4  18   8        7.73        9.29     26.82 o 
  -3  18   8        5.97       25.32     23.96 o 
  -2  18   8      606.20      564.38     64.09 o 
  -1  18   8        4.69        7.24     20.07 o 
   0  18   8       16.24       -2.39     16.79 o 
   1  18   8       23.39       53.00     13.16 o 
   2  18   8        3.88        2.80     12.78 o 
   3  18   8      143.88       95.26     18.85 o 
   4  18   8        0.73        6.90     14.50 o 
   5  18   8       31.37       49.45     16.18 o 
   6  18   8        0.14      -10.05     18.71 o 
  -8  19   8       32.21       36.65     54.25 o 
  -7  19   8       71.00      107.13     33.48 o 
  -6  19   8       25.09       29.64     52.60 o 
  -5  19   8       43.63       30.26     27.67 o 
  -4  19   8      101.14      112.84     25.65 o 
  -3  19   8        5.60       12.08     21.53 o 
  -2  19   8        8.56        7.80     21.32 o 
  -1  19   8       20.83       -6.52     33.20 o 
   0  19   8       16.19      -18.82     21.03 o 
   1  19   8       26.67        4.77     17.51 o 
   2  19   8       35.67       17.91     22.81 o 
   3  19   8       19.71       18.90     15.12 o 
   4  19   8       95.87       79.75     19.99 o 
   5  19   8      112.81      128.02     22.97 o 
   6  19   8       12.79       21.22     19.88 o 
  -7  20   8        5.69       19.01     47.65 o 
  -6  20   8        0.02      -12.22     47.56 o 
  -5  20   8        0.00       10.28     27.38 o 
  -4  20   8        4.07       -0.74     28.21 o 
  -3  20   8       27.97       51.60     23.43 o 
  -2  20   8       26.60       47.93     23.28 o 
  -1  20   8      110.69      128.87     33.15 o 
   0  20   8       83.87       80.79     27.07 o 
   1  20   8      140.48      159.20     23.81 o 
   2  20   8        4.34        3.42     24.68 o 
   3  20   8       44.47       26.81     22.82 o 
   4  20   8        0.09       22.17     16.97 o 
   5  20   8      386.96      373.15     48.16 o 
  -7  21   8        8.58      -38.54     48.36 o 
  -6  21   8        7.02      142.08     57.30 o 
  -5  21   8       15.95       19.09     21.13 o 
  -4  21   8        5.43      -21.29     21.29 o 
  -3  21   8        6.66       28.13     33.44 o 
  -2  21   8        3.45        2.83     34.64 o 
  -1  21   8      168.70      150.88     36.87 o 
   0  21   8      165.10      140.23     30.56 o 
   1  21   8       36.33        0.31     23.39 o 
   2  21   8       12.96       -5.35     20.29 o 
   3  21   8       48.83       88.04     30.60 o 
   4  21   8      139.23      153.85     24.38 o 
   5  21   8      142.99      187.85     38.38 o 
  -7  22   8      188.05      123.35     59.52 o 
  -6  22   8        0.84      -41.66     41.66 o 
  -5  22   8      313.74      365.77     36.53 o 
  -4  22   8        8.45      -14.14     21.58 o 
  -3  22   8      133.91      125.29     34.11 o 
  -2  22   8      263.41      332.40     42.48 o 
  -1  22   8        0.19      -39.38     39.38 o 
   0  22   8       91.13      157.19     35.10 o 
   1  22   8      161.42      200.26     25.56 o 
   2  22   8       16.62       13.07     22.18 o 
   3  22   8       31.18       46.80     36.41 o 
   4  22   8       16.26       45.35     27.63 o 
   5  22   8        1.24       20.05     26.84 o 
  -6  23   8       26.01      -47.97     47.97 o 
  -5  23   8       24.29       21.28     25.32 o 
  -4  23   8      133.88      261.46     68.65 o 
  -3  23   8       58.56       26.61     41.84 o 
  -2  23   8        2.36      -41.03     41.03 o 
  -1  23   8        0.08       36.24     83.84 o 
   0  23   8       67.83       52.99     33.64 o 
   1  23   8       39.24       15.17     23.29 o 
   2  23   8      114.50      132.00     28.78 o 
   3  23   8       53.99       57.10     28.83 o 
   4  23   8      127.41      108.41     51.77 o 
  -5  24   8       78.36       77.00     35.50 o 
  -4  24   8        7.74      -14.70     27.07 o 
  -3  24   8       28.44       56.16     33.45 o 
  -2  24   8       24.15       68.63     42.51 o 
  -1  24   8       67.48       43.77     32.59 o 
   0  24   8      100.81      135.00     64.32 o 
   1  24   8       72.82      144.70     68.63 o 
   2  24   8        0.08       -3.51     27.77 o 
   3  24   8        0.07       15.72     28.48 o 
   4  24   8      135.30       35.16     46.89 o 
  -5  25   8        0.54       -6.41     33.16 o 
  -4  25   8      114.33      176.52     55.29 o 
  -3  25   8       19.09      -29.74     29.74 o 
  -2  25   8      135.10      200.72     39.73 o 
  -1  25   8        7.86       45.92     32.27 o 
   0  25   8        3.99       15.36     19.85 o 
   1  25   8       15.79        7.49     38.68 o 
   2  25   8      262.74      298.08     77.06 o 
   3  25   8       34.01       55.85     31.25 o 
  -4  26   8        9.14       11.49     47.16 o 
  -3  26   8       46.34       40.45     30.38 o 
  -2  26   8        3.13        3.76     28.76 o 
  -1  26   8        2.56      -41.51     41.51 o 
   0  26   8       27.81      -47.27     47.27 o 
   1  26   8       56.47       26.70     39.34 o 
   2  26   8       32.07       82.28     64.08 o 
  -3  27   8       49.91        4.79     48.85 o 
  -2  27   8        2.74      -41.32     41.32 o 
  -1  27   8        0.01      -21.66     52.22 o 
   0  27   8        8.33       49.82     61.00 o 
   1  27   8        0.15      -35.87     35.87 o 
  -1  28   8       27.20      -48.14     48.14 o 
  -9   0   9       18.08       22.83     48.44 o 
  -7   0   9       21.82       -3.99     41.92 o 
  -5   0   9     2402.00     2390.06    136.89 o 
  -3   0   9      761.91      727.37     69.32 o 
  -1   0   9     1318.85     1277.74     41.01 o 
   1   0   9     4033.12     3769.30     77.98 o 
   3   0   9       38.10       67.01     16.11 o 
   5   0   9      560.83      598.58     70.03 o 
   7   0   9        0.71       42.60     19.71 o 
 -10   1   9      182.24      166.78     46.42 o 
  -9   1   9       21.48        0.24     33.20 o 
  -8   1   9      100.77      130.37     39.00 o 
  -7   1   9       42.60       67.72     32.26 o 
  -6   1   9      442.20      441.68     66.00 o 
  -5   1   9      644.84      698.45     54.04 o 
  -4   1   9       25.50       60.61     51.21 o 
  -3   1   9       44.11       44.71     74.86 o 
  -2   1   9      232.62      220.93     13.30 o 
  -1   1   9       80.14       76.28     10.80 o 
   0   1   9      661.83      699.20     21.21 o 
   1   1   9      149.04      143.64     13.10 o 
   2   1   9        3.96       -2.79      9.83 o 
   3   1   9      593.50      547.87     20.52 o 
   4   1   9      123.58      184.09     21.81 o 
   5   1   9      143.85      135.39     19.58 o 
   6   1   9        1.92       -5.72     10.06 o 
   7   1   9       20.40       83.05     22.45 o 
   8   1   9      122.40      180.86     32.82 o 
 -10   2   9       11.25       12.27     36.38 o 
  -9   2   9      207.35      216.50     54.78 o 
  -8   2   9       67.45       -8.12     30.54 o 
  -7   2   9       48.88        6.80     30.20 o 
  -6   2   9       81.56       79.02     32.50 o 
  -5   2   9     1429.62     1382.16     57.57 o 
  -4   2   9      126.96      108.85     32.87 o 
  -3   2   9        0.64        7.46     47.96 o 
  -2   2   9      132.97      156.51     11.37 o 
  -1   2   9      602.50      584.31     20.23 o 
   0   2   9      723.79      640.40     21.77 o 
   1   2   9      472.06      492.59     19.22 o 
   2   2   9      710.87      642.25     21.64 o 
   3   2   9        0.78       21.05     12.49 o 
   4   2   9      235.95      204.11     16.62 o 
   5   2   9      211.75      171.87     38.11 o 
   6   2   9       10.66       38.87     16.78 o 
   7   2   9        5.76       32.00     16.00 o 
   8   2   9        3.15       36.03     17.58 o 
 -10   3   9        0.00      -13.68     33.33 o 
  -9   3   9       46.82       26.51     33.89 o 
  -8   3   9       14.86       39.65     33.61 o 
  -7   3   9      185.10      168.40     40.50 o 
  -6   3   9      194.76      174.75     70.51 o 
  -5   3   9      130.06      134.80     25.70 o 
  -4   3   9      861.84      853.24     55.42 o 
  -3   3   9      813.44      731.78     49.44 o 
  -2   3   9      347.82      384.90     15.78 o 
  -1   3   9       35.64       25.16     10.21 o 
   0   3   9      411.75      426.09     18.74 o 
   1   3   9      235.61      274.83     15.69 o 
   2   3   9      595.22      598.90     21.43 o 
   3   3   9      300.43      334.36     18.16 o 
   4   3   9      526.31      507.75     22.77 o 
   5   3   9       63.32       60.70     27.79 o 
   6   3   9        9.07       11.99     16.57 o 
   7   3   9       26.38       52.30     18.69 o 
   8   3   9       41.16       80.40     26.46 o 
 -10   4   9       37.53      -34.08     34.72 o 
  -9   4   9      332.48      321.22     98.51 o 
  -8   4   9       11.43       24.24     30.94 o 
  -7   4   9      124.84       42.38     33.21 o 
  -6   4   9      652.16      670.78     60.55 o 
  -5   4   9      943.45      864.55     37.55 o 
  -4   4   9     1179.35     1069.15     48.16 o 
  -3   4   9      166.57      200.39     26.09 o 
  -2   4   9      282.64      296.92     16.18 o 
  -1   4   9      748.05      716.82     22.76 o 
   0   4   9       24.96       33.26     10.59 o 
   1   4   9      211.75      219.34     14.73 o 
   2   4   9       47.71       41.90     10.16 o 
   3   4   9      352.04      293.20     19.22 o 
   4   4   9      251.28      243.66     20.40 o 
   5   4   9       99.93      109.88     18.64 o 
   6   4   9       71.62       75.77     17.59 o 
   7   4   9        8.14       -8.75     23.42 o 
   8   4   9        0.04       27.54     21.39 o 
 -10   5   9       12.67       48.75     61.54 o 
  -9   5   9      188.61      146.40     55.61 o 
  -8   5   9       64.96      114.83     46.58 o 
  -7   5   9       60.09       43.90     32.74 o 
  -6   5   9       99.14       93.22     18.48 o 
  -5   5   9     1406.22     1292.30     41.19 o 
  -4   5   9     1960.70     1860.03     64.66 o 
  -3   5   9       20.30       13.31     12.48 o 
  -2   5   9      164.43      148.50     11.06 o 
  -1   5   9      116.21      126.14     13.09 o 
   0   5   9       11.72       -3.78      9.10 o 
   1   5   9      535.77      527.41     21.64 o 
   2   5   9      355.20      399.25     20.02 o 
   3   5   9      723.74      622.65     25.09 o 
   4   5   9      824.89      749.66     27.12 o 
   5   5   9      240.19      197.12     18.74 o 
   6   5   9       75.39       64.09     15.89 o 
   7   5   9      106.26      119.82     24.05 o 
   8   5   9      128.26      194.84     34.04 o 
 -10   6   9      216.71      111.42     69.26 o 
  -9   6   9      192.99      137.65     66.04 o 
  -8   6   9        3.89       32.79     21.63 o 
  -7   6   9      146.83      186.59     33.55 o 
  -6   6   9       32.15       32.31     14.77 o 
  -5   6   9      166.66      160.83     19.50 o 
  -4   6   9      856.12      769.89     42.78 o 
  -3   6   9      123.60      162.19     21.08 o 
  -2   6   9        5.47        1.91      8.49 o 
  -1   6   9      122.34      146.72     13.75 o 
   0   6   9        0.00       -1.39      9.44 o 
   1   6   9      952.46      847.04     26.16 o 
   2   6   9       54.60       52.73     11.89 o 
   3   6   9      165.90      169.37     16.53 o 
   4   6   9        6.53        6.03     10.48 o 
   5   6   9      107.57      101.47     15.70 o 
   6   6   9      309.91      324.99     37.52 o 
   7   6   9      184.79      227.96     25.68 o 
   8   6   9       83.30      225.01     51.92 o 
 -10   7   9       81.81       95.01     65.96 o 
  -9   7   9      551.11      569.55    100.06 o 
  -8   7   9       79.04       61.03     35.12 o 
  -7   7   9      135.60      144.14     19.66 o 
  -6   7   9       70.09       79.40     16.94 o 
  -5   7   9      102.77       88.54     17.83 o 
  -4   7   9      582.20      603.49     43.91 o 
  -3   7   9      334.74      327.42     27.14 o 
  -2   7   9       39.82       22.97      9.04 o 
  -1   7   9      749.15      723.38     25.45 o 
   0   7   9       19.68        0.25     10.82 o 
   1   7   9       17.23       21.04     11.65 o 
   2   7   9      196.27      181.37     15.40 o 
   3   7   9       35.73       21.20     10.60 o 
   4   7   9      184.27      144.93     15.81 o 
   5   7   9       85.07       96.57     17.83 o 
   6   7   9      222.48      186.83     22.26 o 
   7   7   9       31.43       48.16     20.01 o 
   8   7   9       25.66       33.41     45.56 o 
 -10   8   9      105.46       99.92     68.88 o 
  -9   8   9       35.10       18.22     52.44 o 
  -8   8   9      166.27      135.66     58.60 o 
  -7   8   9       13.45       17.14     16.26 o 
  -6   8   9      154.10      162.51     21.07 o 
  -5   8   9      507.50      462.55     28.95 o 
  -4   8   9      285.27      288.90     31.92 o 
  -3   8   9       28.22       37.77     16.41 o 
  -2   8   9      433.26      425.44     21.23 o 
  -1   8   9       59.36       28.59      9.23 o 
   0   8   9      603.00      542.83     24.75 o 
   1   8   9      114.69       96.72     15.02 o 
   2   8   9        4.64        5.69     10.23 o 
   3   8   9      122.41      108.18     13.31 o 
   4   8   9       53.17       45.06     12.58 o 
   5   8   9      105.52       70.97     14.86 o 
   6   8   9        2.16       12.54     16.41 o 
   7   8   9      412.72      447.91     33.24 o 
 -10   9   9      253.32      243.81     85.84 o 
  -9   9   9      190.31       91.69     60.51 o 
  -8   9   9      817.31      648.30     77.41 o 
  -7   9   9       72.84       59.08     18.89 o 
  -6   9   9      135.21      114.37     19.25 o 
  -5   9   9      135.59      134.47     31.31 o 
  -4   9   9      288.28      373.60     34.76 o 
  -3   9   9      717.11      748.68     32.98 o 
  -2   9   9        5.13       -0.80     13.35 o 
  -1   9   9      376.71      425.36     29.90 o 
   0   9   9       78.70       78.50     14.58 o 
   1   9   9      227.17      232.45     17.26 o 
   2   9   9      331.15      322.20     20.93 o 
   3   9   9      171.41      197.70     19.26 o 
   4   9   9        2.91       -8.91     10.56 o 
   5   9   9      252.50      273.37     20.02 o 
   6   9   9       70.12      100.64     18.79 o 
   7   9   9        0.04        5.56     20.51 o 
  -9  10   9        0.05       -9.48     25.37 o 
  -8  10   9       23.60      -21.53     21.53 o 
  -7  10   9       41.77       14.58     18.59 o 
  -6  10   9       48.38       98.07     21.18 o 
  -5  10   9      919.31      821.98     43.32 o 
  -4  10   9       83.79       97.18     26.77 o 
  -3  10   9      113.47      139.03     19.73 o 
  -2  10   9       46.39       49.34     17.95 o 
  -1  10   9       76.72      110.15     18.03 o 
   0  10   9       44.95       30.20     13.55 o 
   1  10   9       48.60       37.85     12.12 o 
   2  10   9      428.77      439.53     23.64 o 
   3  10   9       71.19       49.73     12.85 o 
   4  10   9       56.60       69.49     13.27 o 
   5  10   9      197.04      190.94     17.77 o 
   6  10   9       83.14       67.81     16.98 o 
   7  10   9      115.40      106.54     32.43 o 
  -9  11   9        4.86      -23.88     23.88 o 
  -8  11   9      360.99      248.30     93.35 o 
  -7  11   9       37.31       41.49     25.87 o 
  -6  11   9      189.17      174.04     25.00 o 
  -5  11   9       16.91       -3.59     16.83 o 
  -4  11   9      205.19      221.03     27.47 o 
  -3  11   9        0.17       -7.61     14.62 o 
  -2  11   9        3.55      -12.92     17.47 o 
  -1  11   9        0.16       -2.09     19.24 o 
   0  11   9      695.27      645.27     27.00 o 
   1  11   9       55.22       51.64     13.23 o 
   2  11   9     1255.50     1170.34     31.57 o 
   3  11   9       24.57       13.54     11.78 o 
   4  11   9      118.60      134.82     15.94 o 
   5  11   9        8.02       40.79     11.89 o 
   6  11   9        1.19       16.54     14.29 o 
   7  11   9        0.92       22.86     28.00 o 
  -9  12   9      114.89      -37.03     86.47 o 
  -8  12   9        8.34      -26.09     47.30 o 
  -7  12   9       17.41        8.51     26.91 o 
  -6  12   9        7.46       -9.25     16.61 o 
  -5  12   9       49.27       48.12     19.74 o 
  -4  12   9      273.23      261.67     24.69 o 
  -3  12   9      649.06      671.64     31.11 o 
  -2  12   9      156.88      127.54     19.60 o 
  -1  12   9      851.58      851.50     33.28 o 
   0  12   9      653.69      645.21     26.76 o 
   1  12   9       10.40       12.99     12.18 o 
   2  12   9      142.61      110.03     14.34 o 
   3  12   9        0.65        3.49     11.07 o 
   4  12   9       70.59       43.24     17.60 o 
   5  12   9       10.82       10.81     12.78 o 
   6  12   9      622.55      661.25     33.49 o 
   7  12   9       29.24       56.71     34.88 o 
  -9  13   9       56.15      -51.60     51.60 o 
  -8  13   9       79.76       22.55     38.93 o 
  -7  13   9        1.65       16.82     23.43 o 
  -6  13   9      231.53      223.71     37.53 o 
  -5  13   9       39.68       -0.78     26.52 o 
  -4  13   9      223.55      191.09     22.75 o 
  -3  13   9      385.03      396.85     26.04 o 
  -2  13   9       23.32       38.64     17.39 o 
  -1  13   9      428.39      433.09     32.11 o 
   0  13   9      201.86      216.07     18.99 o 
   1  13   9        7.14       10.25     13.92 o 
   2  13   9       11.69       11.78     11.93 o 
   3  13   9      119.45      110.32     15.74 o 
   4  13   9       71.49       74.01     16.42 o 
   5  13   9      256.46      263.65     23.43 o 
   6  13   9      215.98      206.91     22.98 o 
   7  13   9       16.08        9.42     26.82 o 
  -9  14   9       60.06      144.56     65.39 o 
  -8  14   9      141.29      107.83     53.59 o 
  -7  14   9        0.05       -1.35     24.46 o 
  -6  14   9      854.48      914.59     50.31 o 
  -5  14   9      182.20      197.00     38.15 o 
  -4  14   9        0.01      -16.56     18.16 o 
  -3  14   9       14.18        2.81     19.91 o 
  -2  14   9     1123.08     1171.45     46.01 o 
  -1  14   9     1036.43     1009.61     43.86 o 
   0  14   9     1309.09     1283.23     36.06 o 
   1  14   9       36.98       16.57     12.69 o 
   2  14   9        7.48       24.31     12.35 o 
   3  14   9       10.02       25.09     13.61 o 
   4  14   9       57.12       59.22     15.13 o 
   5  14   9       16.54       11.98     14.32 o 
   6  14   9       22.84       17.78     15.29 o 
   7  14   9        3.43        2.85     30.94 o 
  -8  15   9        8.33        6.39     26.39 o 
  -7  15   9       35.69       37.89     27.95 o 
  -6  15   9        0.31       24.93     19.09 o 
  -5  15   9        7.21       -9.04     26.14 o 
  -4  15   9        3.14      -18.29     18.44 o 
  -3  15   9       21.47        4.50     20.64 o 
  -2  15   9      568.06      639.10     39.38 o 
  -1  15   9      273.11      400.86     46.39 o 
   0  15   9       44.98       54.72     18.90 o 
   1  15   9       62.17       61.81     14.45 o 
   2  15   9       11.69       27.63     12.66 o 
   3  15   9       11.25       17.47     15.30 o 
   4  15   9       46.78       49.89     15.24 o 
   5  15   9       33.11       27.09     15.95 o 
   6  15   9      210.99      215.40     29.21 o 
  -8  16   9      320.60      394.23     87.65 o 
  -7  16   9       47.38       -9.27     47.58 o 
  -6  16   9        0.22        9.33     18.89 o 
  -5  16   9       97.89      169.73     36.87 o 
  -4  16   9      100.49      119.23     24.51 o 
  -3  16   9      145.47      113.70     25.69 o 
  -2  16   9      318.70      333.31     37.57 o 
  -1  16   9      660.02      668.76     42.97 o 
   0  16   9       81.76       53.22     19.77 o 
   1  16   9      227.98      303.55     25.23 o 
   2  16   9      193.85      168.83     20.97 o 
   3  16   9       87.00       82.92     18.79 o 
   4  16   9        0.17        3.89     14.97 o 
   5  16   9        0.44        0.33     14.41 o 
   6  16   9        9.10       46.70     19.41 o 
  -8  17   9      166.98      108.85     65.10 o 
  -7  17   9      252.52      266.84     73.32 o 
  -6  17   9       54.20       73.63     51.18 o 
  -5  17   9       61.76       77.80     36.74 o 
  -4  17   9       14.23      -19.13     19.13 o 
  -3  17   9        1.01       -8.17     20.75 o 
  -2  17   9     1271.50     1204.12     53.43 o 
  -1  17   9        2.55        8.83     19.82 o 
   0  17   9       17.68        6.92     17.84 o 
   1  17   9        5.40       29.67     14.34 o 
   2  17   9      145.95      134.39     20.12 o 
   3  17   9       38.36       46.78     17.79 o 
   4  17   9        2.64       -3.91     17.81 o 
   5  17   9      460.35      467.41     34.31 o 
   6  17   9        2.97       23.94     19.86 o 
  -8  18   9       26.56       13.25     51.01 o 
  -7  18   9        9.95       37.27     28.55 o 
  -6  18   9      100.87       89.40     54.40 o 
  -5  18   9        4.83       66.07     61.37 o 
  -4  18   9        1.91        8.44     20.94 o 
  -3  18   9       45.90       65.18     23.83 o 
  -2  18   9       63.91      101.37     26.86 o 
  -1  18   9       60.88       71.99     24.22 o 
   0  18   9       10.53       -9.44     35.69 o 
   1  18   9      198.55      141.42     20.01 o 
   2  18   9       20.28        6.06     15.11 o 
   3  18   9       82.62       78.67     18.78 o 
   4  18   9       14.79       39.37     18.86 o 
   5  18   9       17.81       21.39     17.64 o 
   6  18   9        0.06       -7.18     22.39 o 
  -7  19   9       24.77      -39.52     39.52 o 
  -6  19   9       67.21      243.10     72.58 o 
  -5  19   9      126.61       77.15     32.17 o 
  -4  19   9      385.28      411.87     39.65 o 
  -3  19   9      114.58       87.89     25.99 o 
  -2  19   9       62.21       38.17     22.35 o 
  -1  19   9       18.57      -21.66     29.98 o 
   0  19   9       23.96       45.89     39.23 o 
   1  19   9       21.32      -15.61     15.61 o 
   2  19   9        4.74        0.61     18.25 o 
   3  19   9      101.90       83.41     19.88 o 
   4  19   9       28.89       42.46     18.35 o 
   5  19   9        0.95       11.40     49.19 o 
  -7  20   9        3.74        1.75     53.88 o 
  -6  20   9      239.04      343.72     77.89 o 
  -5  20   9        1.42        3.23     29.58 o 
  -4  20   9        0.01       22.09     23.14 o 
  -3  20   9       10.71       -1.05     22.35 o 
  -2  20   9       27.02       11.09     21.88 o 
  -1  20   9       52.61      109.99     52.10 o 
   0  20   9        0.01       24.03     22.16 o 
   1  20   9        2.24      -21.47     21.47 o 
   2  20   9      169.46      213.66     30.63 o 
   3  20   9        2.30       16.14     15.49 o 
   4  20   9        4.01       23.03     21.10 o 
   5  20   9      138.68       61.31     31.43 o 
  -7  21   9        4.62      -14.04     49.94 o 
  -6  21   9      265.91      443.18     86.78 o 
  -5  21   9       20.75       14.39     29.64 o 
  -4  21   9        3.47      -21.97     26.50 o 
  -3  21   9        1.36       14.73     22.87 o 
  -2  21   9       58.73      101.11     32.59 o 
  -1  21   9      167.68      167.20     35.96 o 
   0  21   9       57.83       35.82     28.60 o 
   1  21   9       43.91       28.13     59.85 o 
   2  21   9       10.36       20.41     23.01 o 
   3  21   9        2.87      -21.55     21.55 o 
   4  21   9       10.93       61.81     21.03 o 
  -6  22   9       15.64      -17.61     48.02 o 
  -5  22   9        2.55       -7.83     43.67 o 
  -4  22   9      223.89      283.50     51.14 o 
  -3  22   9       46.06       77.59     32.47 o 
  -2  22   9      152.08       80.48     33.07 o 
  -1  22   9       22.66       23.84     29.00 o 
   0  22   9      125.36      108.99     36.22 o 
   1  22   9      105.97      148.14     31.47 o 
   2  22   9      218.21      242.64     33.58 o 
   3  22   9      125.36      149.10     35.48 o 
   4  22   9      173.26      196.32     58.62 o 
  -6  23   9       82.03       68.69     57.53 o 
  -5  23   9       56.54      -14.87     46.56 o 
  -4  23   9       15.08       20.60     28.45 o 
  -3  23   9      968.75      992.43     64.88 o 
  -2  23   9        3.94      -23.13     28.77 o 
  -1  23   9        3.37      -25.65     25.65 o 
   0  23   9       21.80       94.58     35.01 o 
   1  23   9       87.22       69.60     27.99 o 
   2  23   9      141.41      135.14     64.22 o 
   3  23   9      108.74      104.37     34.35 o 
   4  23   9        2.06      -41.02     41.02 o 
  -4  24   9       10.27       53.24     32.31 o 
  -3  24   9       15.42        8.07     32.43 o 
  -2  24   9      239.78      276.43     45.22 o 
  -1  24   9       37.79       80.17     37.14 o 
   0  24   9       71.88       96.58     37.17 o 
   1  24   9      643.18      764.10    182.61 o 
   2  24   9       30.81      -30.58     54.83 o 
   3  24   9        6.77       13.74     28.66 o 
  -4  25   9        9.18      -11.75     48.79 o 
  -3  25   9       68.19       84.99     37.26 o 
  -2  25   9       61.24       77.28     42.95 o 
  -1  25   9       44.78       70.20     37.13 o 
   0  25   9        2.73      -20.38     52.01 o 
   1  25   9       65.14      112.86     59.05 o 
   2  25   9        5.51      -44.13     44.13 o 
  -3  26   9        1.75        5.99     54.47 o 
  -2  26   9        3.11       39.02     50.25 o 
  -1  26   9       10.37      -20.76     52.25 o 
   0  26   9       67.36       86.39     58.26 o 
   1  26   9       52.38      -11.30    163.84 o 
  -2  27   9        5.69      -43.30     43.30 o 
   0  27   9       16.30      -51.93     51.93 o 
 -10   0  10      293.52      283.37     78.00 o 
  -8   0  10       70.10       89.40     52.42 o 
  -6   0  10      483.77      416.08     74.07 o 
  -4   0  10      135.16      165.75     51.63 o 
  -2   0  10       32.28       49.94     22.09 o 
   0   0  10       32.61       32.31     24.25 o 
   2   0  10        3.15       -6.07     14.11 o 
   4   0  10     1180.15     1043.27    163.47 o 
   6   0  10       13.39        8.18     19.38 o 
 -10   1  10       17.36      -27.13     36.77 o 
  -9   1  10        1.18       48.40     43.02 o 
  -8   1  10        0.13       -7.72     30.50 o 
  -7   1  10       26.71       20.81     30.37 o 
  -6   1  10        6.53       28.30     31.30 o 
  -5   1  10     1162.70     1105.46     43.91 o 
  -4   1  10       13.51       98.67     32.82 o 
  -3   1  10      302.19      357.77     53.57 o 
  -2   1  10     1084.93     1031.06     29.01 o 
  -1   1  10      827.17      765.20     27.30 o 
   0   1  10      210.32      216.37     14.68 o 
   1   1  10      969.65      933.21     25.93 o 
   2   1  10     3149.78     2906.11     47.91 o 
   3   1  10      374.08      378.55     18.31 o 
   4   1  10       30.88       34.00     13.03 o 
   5   1  10      264.82      224.92     24.04 o 
   6   1  10       62.47       48.57     15.77 o 
   7   1  10       20.62       27.85     27.08 o 
 -10   2  10       22.33       11.57     37.90 o 
  -9   2  10        0.46        5.46     37.39 o 
  -8   2  10       11.75       44.15     34.62 o 
  -7   2  10       92.15      101.96     37.14 o 
  -6   2  10        0.01      -19.76     28.36 o 
  -5   2  10       63.80       55.47     17.31 o 
  -4   2  10      163.27      181.81     51.57 o 
  -3   2  10      118.33      105.19     32.81 o 
  -2   2  10       32.85       44.33     11.61 o 
  -1   2  10      343.12      310.67     20.36 o 
   0   2  10      181.59      190.15     14.16 o 
   1   2  10      994.13      819.92     24.99 o 
   2   2  10        2.99       -4.71     10.61 o 
   3   2  10       16.86       37.78     11.34 o 
   4   2  10       15.99        2.78     11.16 o 
   5   2  10        2.81       -0.26     11.49 o 
   6   2  10        6.01        2.17     11.90 o 
   7   2  10       32.61       32.98     15.46 o 
 -10   3  10       10.62       32.87     38.43 o 
  -9   3  10        9.01       41.69     35.84 o 
  -8   3  10        4.82        1.06     34.42 o 
  -7   3  10      101.32       80.25     37.56 o 
  -6   3  10       67.93       80.20     18.01 o 
  -5   3  10      216.61      205.16     23.23 o 
  -4   3  10       91.13       45.82     38.63 o 
  -3   3  10      407.28      397.74     35.57 o 
  -2   3  10     1366.62     1275.69     51.35 o 
  -1   3  10        4.52        0.11     12.19 o 
   0   3  10      940.11      838.14     28.93 o 
   1   3  10      356.42      354.94     18.50 o 
   2   3  10     3087.44     2965.83     48.50 o 
   3   3  10      579.57      607.80     24.90 o 
   4   3  10       37.21       49.02     13.97 o 
   5   3  10        0.08       15.05     19.24 o 
   6   3  10      334.64      294.39     28.23 o 
   7   3  10       22.16       82.32     33.02 o 
 -10   4  10        0.60      -33.90     33.90 o 
  -9   4  10       24.17       68.08     39.33 o 
  -8   4  10        1.55        6.36     31.21 o 
  -7   4  10      502.38      547.13     61.06 o 
  -6   4  10      567.26      570.16     34.00 o 
  -5   4  10      287.47      304.10     27.25 o 
  -4   4  10       99.40      105.48     35.27 o 
  -3   4  10       55.51       42.92     17.42 o 
  -2   4  10       36.21       36.66     12.02 o 
  -1   4  10       49.32       50.97     14.13 o 
   0   4  10      207.98      185.76     20.24 o 
   1   4  10       17.63       18.27     10.52 o 
   2   4  10      263.39      245.18     16.27 o 
   3   4  10        0.50        7.34     10.22 o 
   4   4  10        8.55       31.99     12.31 o 
   5   4  10       21.85       15.60     12.78 o 
   6   4  10      204.04      197.02     23.97 o 
   7   4  10      160.65      171.55     23.28 o 
 -10   5  10      134.75      135.48     66.78 o 
  -9   5  10       94.36      161.88     44.78 o 
  -8   5  10      209.64      228.76     32.65 o 
  -7   5  10       74.97       58.86     23.86 o 
  -6   5  10       28.56       40.83     15.82 o 
  -5   5  10       31.80       28.61     14.64 o 
  -4   5  10      308.41      309.35     34.31 o 
  -3   5  10       85.26      104.90     17.12 o 
  -2   5  10      199.09      195.64     15.76 o 
  -1   5  10      183.52      166.49     17.39 o 
   0   5  10      136.03      125.96     14.90 o 
   1   5  10        0.06       -6.80     10.17 o 
   2   5  10     1164.08     1050.93     28.98 o 
   3   5  10       92.56       83.96     14.37 o 
   4   5  10        3.53        7.93     10.60 o 
   5   5  10      119.03      171.48     18.69 o 
   6   5  10      229.60      233.10     25.24 o 
   7   5  10        1.36       -8.77     15.30 o 
 -10   6  10       13.56      -18.80     56.42 o 
  -9   6  10      221.45      282.29     76.85 o 
  -8   6  10        3.16        9.29     27.39 o 
  -7   6  10       90.55      104.42     18.83 o 
  -6   6  10      149.23      171.99     21.05 o 
  -5   6  10       70.13       40.04     32.26 o 
  -4   6  10        1.91      -12.61     19.49 o 
  -3   6  10       30.34       48.01     16.43 o 
  -2   6  10        2.14      -10.82     10.82 o 
  -1   6  10      227.52      250.92     19.84 o 
   0   6  10     2609.18     2389.82     46.05 o 
   1   6  10     2085.79     1938.19     40.50 o 
   2   6  10      549.98      569.85     22.64 o 
   3   6  10        3.09        9.16     10.60 o 
   4   6  10       26.62       50.16     14.01 o 
   5   6  10       31.67       27.76     13.26 o 
   6   6  10       62.18      120.74     31.02 o 
   7   6  10       54.55       73.12     22.12 o 
  -9   7  10       96.04       85.37     64.50 o 
  -8   7  10      170.79      201.76     35.49 o 
  -7   7  10       89.35      121.59     20.21 o 
  -6   7  10       24.53       28.83     15.80 o 
  -5   7  10       37.68       86.42     27.34 o 
  -4   7  10       20.32       50.14     22.45 o 
  -3   7  10       58.42       72.41     17.66 o 
  -2   7  10       20.91       20.04     11.22 o 
  -1   7  10      324.08      364.86     23.02 o 
   0   7  10      127.88      106.68     15.15 o 
   1   7  10     1071.96     1014.56     35.76 o 
   2   7  10       52.01       51.93     11.66 o 
   3   7  10       23.43       14.25     11.65 o 
   4   7  10       68.54       61.60     13.33 o 
   5   7  10        0.73       -1.63     10.85 o 
   6   7  10        3.00        6.36     13.87 o 
   7   7  10       82.30       77.10     25.84 o 
  -9   8  10       29.47      -33.29     46.84 o 
  -8   8  10        0.18      -18.75     18.75 o 
  -7   8  10        2.24       41.16     16.06 o 
  -6   8  10        9.78       33.47     16.15 o 
  -5   8  10       47.77       68.18     23.52 o 
  -4   8  10      354.16      360.37     35.25 o 
  -3   8  10       27.79       33.98     21.29 o 
  -2   8  10       13.70        8.77     10.97 o 
  -1   8  10      123.34      118.99     16.17 o 
   0   8  10      264.06      265.56     18.61 o 
   1   8  10       69.22       75.58     14.43 o 
   2   8  10      848.89      800.81     29.11 o 
   3   8  10        3.88       -0.88      8.66 o 
   4   8  10        6.86       16.09     12.03 o 
   5   8  10       80.58       82.24     15.63 o 
   6   8  10        0.11       -0.26     12.28 o 
   7   8  10       63.13      119.44     38.64 o 
  -9   9  10       42.94       -9.54     53.49 o 
  -8   9  10        2.29       -9.84     20.93 o 
  -7   9  10      116.05      121.31     22.29 o 
  -6   9  10      113.40       82.87     19.18 o 
  -5   9  10      194.82      199.11     30.63 o 
  -4   9  10       72.19       47.47     25.34 o 
  -3   9  10      416.91      458.13     33.02 o 
  -2   9  10      251.15      258.65     17.17 o 
  -1   9  10       34.32       30.32      9.24 o 
   0   9  10      576.19      494.60     24.82 o 
   1   9  10      215.09      220.44     19.02 o 
   2   9  10      305.91      316.68     21.55 o 
   3   9  10      116.62       99.23     15.06 o 
   4   9  10       82.16       90.02     14.86 o 
   5   9  10       14.27       36.14     13.38 o 
   6   9  10       52.92       38.45     20.74 o 
   7   9  10       58.34       61.97     38.69 o 
  -9  10  10      164.78       79.43     40.16 o 
  -8  10  10      263.95      279.40     37.12 o 
  -7  10  10      246.43      215.20     26.88 o 
  -6  10  10       91.40       79.60     27.48 o 
  -5  10  10      154.83      231.42     67.90 o 
  -4  10  10      310.27      371.54     34.75 o 
  -3  10  10      203.69      202.95     21.68 o 
  -2  10  10      174.06      182.74     24.81 o 
  -1  10  10      355.24      362.93     29.71 o 
   0  10  10      163.17      187.55     18.09 o 
   1  10  10       17.59       28.22     12.70 o 
   2  10  10      123.77      121.77     15.78 o 
   3  10  10       18.80        0.27     10.72 o 
   4  10  10       69.14       69.59     14.19 o 
   5  10  10       33.14       31.21     13.27 o 
   6  10  10      259.40      294.97     32.93 o 
   7  10  10       38.27       24.21     31.81 o 
  -9  11  10        3.19       18.57     25.63 o 
  -8  11  10      105.92       90.38     49.83 o 
  -7  11  10        2.19        8.24     18.71 o 
  -6  11  10       27.63       40.13     31.71 o 
  -5  11  10      106.36       50.16     45.22 o 
  -4  11  10       26.69      -18.42     21.70 o 
  -3  11  10      232.18      230.93     29.03 o 
  -2  11  10      717.85      700.46     33.58 o 
  -1  11  10     1922.31     1646.29     51.93 o 
   0  11  10      349.18      379.88     23.04 o 
   1  11  10      185.63      158.13     17.75 o 
   2  11  10      143.90      147.15     17.10 o 
   3  11  10       18.23       10.88     11.64 o 
   4  11  10        0.02       19.50     11.27 o 
   5  11  10        8.92       14.53     11.87 o 
   6  11  10      312.26      277.34     28.71 o 
   7  11  10       22.27        6.18     31.53 o 
  -9  12  10        4.30       33.96     52.43 o 
  -8  12  10       60.87       54.43     28.63 o 
  -7  12  10        0.20        4.98     23.12 o 
  -6  12  10       71.96       93.93     22.76 o 
  -5  12  10       27.49       23.06     41.56 o 
  -4  12  10       27.39       17.95     27.99 o 
  -3  12  10        2.51      -13.99     13.99 o 
  -2  12  10      104.26      100.20     19.08 o 
  -1  12  10       32.17       76.50     18.49 o 
   0  12  10     2023.06     1954.81     45.64 o 
   1  12  10      317.32      288.22     21.39 o 
   2  12  10      148.28      139.96     17.15 o 
   3  12  10        1.16       -1.89     10.61 o 
   4  12  10        5.10       19.09     11.27 o 
   5  12  10      118.23      131.93     19.81 o 
   6  12  10       13.80       12.88     15.98 o 
  -9  13  10       17.81        6.16     48.52 o 
  -8  13  10       88.01       59.76     27.62 o 
  -7  13  10        0.50       32.43     25.92 o 
  -6  13  10        1.14       12.28     18.06 o 
  -5  13  10      146.14      143.33     36.22 o 
  -4  13  10      352.86      342.43     27.60 o 
  -3  13  10        1.61       56.17     27.33 o 
  -2  13  10     1584.19     1489.42     48.43 o 
  -1  13  10       42.59       30.57     21.44 o 
   0  13  10     1608.43     1389.54     43.66 o 
   1  13  10       32.74       43.12     14.21 o 
   2  13  10       52.64       27.93     13.65 o 
   3  13  10      210.42      229.22     23.06 o 
   4  13  10      116.25       98.06     17.85 o 
   5  13  10      151.20      190.21     22.34 o 
   6  13  10      103.34      103.08     23.56 o 
  -8  14  10      251.85      218.60     64.43 o 
  -7  14  10       21.36        0.06     38.62 o 
  -6  14  10        0.04        5.71     37.37 o 
  -5  14  10        4.41        0.97     27.63 o 
  -4  14  10       15.69       29.92     19.45 o 
  -3  14  10       73.99      112.29     24.85 o 
  -2  14  10      154.17      171.17     20.96 o 
  -1  14  10      137.81      189.53     28.11 o 
   0  14  10      109.94      104.32     18.74 o 
   1  14  10      340.81      378.87     26.70 o 
   2  14  10       18.35       27.77     12.50 o 
   3  14  10        0.95       22.88     13.67 o 
   4  14  10      120.03       76.71     19.09 o 
   5  14  10       41.64       26.08     16.64 o 
   6  14  10      369.07      371.58     34.57 o 
  -8  15  10        5.76        7.96     48.65 o 
  -7  15  10       97.49      105.17     38.29 o 
  -6  15  10        3.84        4.17     30.46 o 
  -5  15  10       26.89       17.51     29.41 o 
  -4  15  10       94.97      113.56     23.63 o 
  -3  15  10      224.46      206.48     29.08 o 
  -2  15  10       35.94       22.76     15.38 o 
  -1  15  10      184.53      190.94     28.81 o 
   0  15  10        0.99        9.79     28.16 o 
   1  15  10      154.09      162.15     18.61 o 
   2  15  10       20.32       54.82     20.93 o 
   3  15  10       27.16        5.89     14.24 o 
   4  15  10        6.09        6.52     14.88 o 
   5  15  10      111.58      131.87     22.79 o 
   6  15  10        0.39       14.66     18.11 o 
  -8  16  10       83.07       54.30     60.38 o 
  -7  16  10       36.50       36.67     28.37 o 
  -6  16  10       57.43      117.38     35.16 o 
  -5  16  10       23.30       -3.25     27.01 o 
  -4  16  10        0.14      -14.70     19.94 o 
  -3  16  10       55.50       36.93     23.72 o 
  -2  16  10      384.42      416.52     45.39 o 
  -1  16  10       95.86       77.51     47.78 o 
   0  16  10       20.32       30.00     15.06 o 
   1  16  10       45.29       58.84     14.51 o 
   2  16  10        4.69       -9.99     13.97 o 
   3  16  10       17.50      -11.59     16.28 o 
   4  16  10       51.28       60.64     18.94 o 
   5  16  10       10.85       17.51     16.46 o 
   6  16  10       74.93       80.39     28.66 o 
  -8  17  10      101.06      229.84     77.09 o 
  -7  17  10       22.78      -19.75     48.07 o 
  -6  17  10        0.46       10.47     39.98 o 
  -5  17  10       31.44       64.26     32.73 o 
  -4  17  10      287.71      291.82     31.83 o 
  -3  17  10      192.76      160.88     28.32 o 
  -2  17  10       71.05      110.85     26.09 o 
  -1  17  10      533.85      499.46     77.93 o 
   0  17  10      149.34      160.72     42.94 o 
   1  17  10       73.18       84.15     18.41 o 
   2  17  10       16.05       15.69     15.37 o 
   3  17  10       16.07       19.06     17.18 o 
   4  17  10        0.54       17.97     16.69 o 
   5  17  10        3.76       -5.63     18.75 o 
  -7  18  10       13.20       34.76     52.11 o 
  -6  18  10        4.32      -20.43     47.52 o 
  -5  18  10      182.10       72.42    102.31 o 
  -4  18  10       31.06       67.16     32.58 o 
  -3  18  10      113.51       95.82     36.69 o 
  -2  18  10       24.71      -18.77     18.77 o 
  -1  18  10      207.65      172.00     29.50 o 
   0  18  10       12.47      -13.26     45.83 o 
   1  18  10       11.76      -35.77     35.77 o 
   2  18  10        0.25       -4.50     14.85 o 
   3  18  10       80.13       65.38     20.55 o 
   4  18  10        1.93        7.75     15.85 o 
   5  18  10       65.83       51.26     29.35 o 
  -7  19  10        2.76      -46.92     49.20 o 
  -6  19  10       32.16       56.17     54.39 o 
  -5  19  10        4.60      -16.98     29.01 o 
  -4  19  10      156.22      137.07     27.99 o 
  -3  19  10        7.51       20.79     22.27 o 
  -2  19  10        8.48       11.52     20.95 o 
  -1  19  10        0.02      -27.72     27.72 o 
   0  19  10       34.68       38.93     43.60 o 
   1  19  10        4.77       -6.24     24.32 o 
   2  19  10      254.95      266.91     25.69 o 
   3  19  10       21.06       32.71     17.16 o 
   4  19  10       48.98       70.72     24.15 o 
   5  19  10        2.11        5.04     21.34 o 
  -7  20  10      132.92      183.60     67.30 o 
  -6  20  10       35.77       47.13     57.65 o 
  -5  20  10       31.20       20.52     48.25 o 
  -4  20  10       52.54       72.62     26.67 o 
  -3  20  10       30.95       25.88     24.64 o 
  -2  20  10        6.91       16.31     21.98 o 
  -1  20  10       51.37       30.87     30.21 o 
   0  20  10       62.62      121.84     32.97 o 
   1  20  10       13.30       25.85     47.92 o 
   2  20  10        3.24      -17.15     22.37 o 
   3  20  10      129.01      140.56     24.63 o 
   4  20  10       45.02       66.32     23.10 o 
  -6  21  10       47.59       60.98     56.99 o 
  -5  21  10        0.96      -17.21     30.03 o 
  -4  21  10        0.04       13.66     25.84 o 
  -3  21  10        0.39      -22.72     22.72 o 
  -2  21  10        0.23      -35.67     55.08 o 
  -1  21  10       38.77       31.70     35.44 o 
   0  21  10        3.78      -12.75     25.77 o 
   1  21  10        8.63        4.37     26.53 o 
   2  21  10       10.56        9.19     34.72 o 
   3  21  10      119.53      161.45     37.28 o 
   4  21  10        0.03      -22.13     38.81 o 
  -6  22  10       72.18      169.49     68.06 o 
  -5  22  10       14.78        7.19     50.76 o 
  -4  22  10      102.13       99.82     41.42 o 
  -3  22  10       10.77      -26.57     26.57 o 
  -2  22  10       45.39        2.65     53.85 o 
  -1  22  10       10.78      -12.52     12.52 o 
   0  22  10        0.22      -36.85     42.94 o 
   1  22  10        0.37       13.58     25.70 o 
   2  22  10       13.21      -22.57     51.95 o 
   3  22  10      354.83      410.38     48.62 o 
  -4  23  10        0.76      -13.99     26.02 o 
  -3  23  10       77.23      113.05     37.13 o 
  -2  23  10       15.86        3.37     28.87 o 
  -1  23  10       19.33      -12.00     24.85 o 
   0  23  10        0.91      -38.81     38.81 o 
   1  23  10       36.79      173.04     70.15 o 
   2  23  10      275.64      279.36     77.03 o 
   3  23  10       89.94      113.07     60.89 o 
  -4  24  10        0.35       15.07     28.38 o 
  -3  24  10       10.01       32.15     50.18 o 
  -2  24  10      207.82      264.87     57.29 o 
  -1  24  10       52.24       24.75     52.40 o 
   0  24  10       33.34       74.16     57.66 o 
   1  24  10      120.28      148.64    137.99 o 
   2  24  10       16.77       23.58     57.93 o 
  -3  25  10        0.18      -45.36     45.36 o 
  -2  25  10       49.03       48.37     46.25 o 
  -1  25  10       21.00      -42.40     46.46 o 
   0  25  10       55.69       36.57     57.85 o 
   1  25  10      168.07      275.43     73.39 o 
  -2  26  10       14.25       98.37     48.72 o 
  -1  26  10        3.29      -40.76     52.57 o 
   0  26  10       29.20      -26.64     54.35 o 
  -9   0  11       65.17       37.77     55.33 o 
  -7   0  11      119.30       62.79     51.16 o 
  -5   0  11      826.17      768.45     83.77 o 
  -3   0  11        4.97      -15.81     38.85 o 
  -1   0  11      825.45      758.28     34.50 o 
   1   0  11      457.22      479.31     29.40 o 
   3   0  11      121.96       97.39     21.30 o 
   5   0  11       82.11       65.26     34.67 o 
   7   0  11      186.52      268.24     58.95 o 
 -10   1  11        0.72      -27.40     35.52 o 
  -9   1  11        4.06      -14.07     34.26 o 
  -8   1  11        3.07      -28.44     31.12 o 
  -7   1  11       59.48       57.40     37.06 o 
  -6   1  11      253.83      250.40     24.95 o 
  -5   1  11        4.68       12.48     35.54 o 
  -4   1  11      124.92      108.62     34.57 o 
  -3   1  11      694.00      677.33     52.57 o 
  -2   1  11      200.28      196.77     18.44 o 
  -1   1  11       85.67       88.21     14.34 o 
   0   1  11        3.70        7.63     12.96 o 
   1   1  11      333.13      344.51     18.52 o 
   2   1  11      338.89      311.48     18.05 o 
   3   1  11       90.43       70.11     12.82 o 
   4   1  11        3.88       12.91     15.65 o 
   5   1  11       25.67       59.30     27.65 o 
   6   1  11      273.64      222.88     51.73 o 
   7   1  11       41.15       75.07     23.72 o 
  -9   2  11       58.14       41.45     38.70 o 
  -8   2  11       72.19       85.02     40.23 o 
  -7   2  11       36.19       26.11     34.42 o 
  -6   2  11       97.60       90.94     21.16 o 
  -5   2  11        2.88       32.82     30.83 o 
  -4   2  11     1206.06     1064.74     65.31 o 
  -3   2  11      185.47      141.25     28.05 o 
  -2   2  11      165.97      161.63     16.01 o 
  -1   2  11       98.84       74.70     15.32 o 
   0   2  11      655.73      612.54     27.26 o 
   1   2  11      492.97      456.53     20.59 o 
   2   2  11       23.13       42.53     11.35 o 
   3   2  11      300.69      306.53     19.23 o 
   4   2  11       32.53       21.57     12.97 o 
   5   2  11       94.72       94.96     18.77 o 
   6   2  11        2.65      -12.24     13.50 o 
   7   2  11       30.30       94.31     25.42 o 
  -9   3  11       24.70       48.97     38.57 o 
  -8   3  11      763.23      834.82     77.53 o 
  -7   3  11      205.92      207.98     50.80 o 
  -6   3  11      569.32      518.87     34.43 o 
  -5   3  11       83.31       72.91     32.33 o 
  -4   3  11      808.38      771.22     44.58 o 
  -3   3  11        3.71       -2.72     18.41 o 
  -2   3  11       24.35       25.25     12.69 o 
  -1   3  11      184.08      166.89     18.04 o 
   0   3  11      181.60      166.24     18.14 o 
   1   3  11       61.53       63.03     12.14 o 
   2   3  11      600.08      545.66     21.51 o 
   3   3  11      215.56      257.55     19.57 o 
   4   3  11      172.89      238.09     21.53 o 
   5   3  11       59.69       52.06     14.94 o 
   6   3  11       46.64       88.50     28.58 o 
   7   3  11       11.93       71.50     21.23 o 
  -9   4  11        1.45      -10.70     35.25 o 
  -8   4  11       10.38       53.27     37.43 o 
  -7   4  11       62.89       43.13     18.83 o 
  -6   4  11       61.61       60.21     29.33 o 
  -5   4  11        7.85       -9.74     19.49 o 
  -4   4  11      879.96      780.78     43.48 o 
  -3   4  11       62.41       58.52     14.45 o 
  -2   4  11       13.57       15.69     11.91 o 
  -1   4  11        6.90       -8.15     12.48 o 
   0   4  11      237.48      222.70     20.22 o 
   1   4  11       68.62       52.94     12.78 o 
   2   4  11      563.40      637.34     23.45 o 
   3   4  11       25.30       11.02     13.47 o 
   4   4  11       12.75       12.72     12.59 o 
   5   4  11        0.03       39.11     15.01 o 
   6   4  11       24.72       32.20     17.34 o 
   7   4  11        1.14       37.11     27.64 o 
  -9   5  11      669.21      639.09     72.13 o 
  -8   5  11      158.63      284.90     60.51 o 
  -7   5  11        4.69      -11.66     13.95 o 
  -6   5  11      122.46      111.61     19.31 o 
  -5   5  11      363.49      372.69     38.62 o 
  -4   5  11      129.71      147.22     23.19 o 
  -3   5  11       74.87       55.65     15.51 o 
  -2   5  11      221.98      205.12     17.01 o 
  -1   5  11      113.58       96.66     23.75 o 
   0   5  11      216.20      252.46     20.68 o 
   1   5  11        0.49       15.19     11.03 o 
   2   5  11      772.31      685.45     23.61 o 
   3   5  11       34.64       29.34     12.63 o 
   4   5  11       26.73       25.87     12.57 o 
   5   5  11       70.41       85.02     15.76 o 
   6   5  11        1.85       27.59     13.94 o 
   7   5  11       26.30       64.57     21.36 o 
  -9   6  11       25.59       62.56     59.90 o 
  -8   6  11        0.90        5.98     21.34 o 
  -7   6  11       23.91       32.03     16.38 o 
  -6   6  11        0.27       -0.23     20.99 o 
  -5   6  11       10.99        5.83     21.30 o 
  -4   6  11      918.90      858.91     58.65 o 
  -3   6  11     1179.89     1167.06     39.50 o 
  -2   6  11      155.37      138.67     14.74 o 
  -1   6  11        0.21        6.63     12.99 o 
   0   6  11       20.13       20.45     13.12 o 
   1   6  11      280.59      276.61     18.66 o 
   2   6  11     1170.15     1072.75     33.42 o 
   3   6  11       50.88       58.01     13.69 o 
   4   6  11      290.37      246.81     22.53 o 
   5   6  11      133.47      117.75     20.55 o 
   6   6  11       17.51       35.58     16.17 o 
   7   6  11        0.40       48.65     19.79 o 
  -9   7  11        7.81       47.58     60.43 o 
  -8   7  11       16.75       25.88     18.45 o 
  -7   7  11      127.37      178.69     23.10 o 
  -6   7  11        0.45      -18.73     18.73 o 
  -5   7  11      676.73      786.04     59.24 o 
  -4   7  11      624.65      608.08     43.52 o 
  -3   7  11     1665.97     1520.02     46.43 o 
  -2   7  11       50.19       50.74     12.19 o 
  -1   7  11      209.07      251.70     21.72 o 
   0   7  11        0.41        4.28     12.68 o 
   1   7  11      508.82      491.31     28.40 o 
   2   7  11        6.78       -0.80     14.36 o 
   3   7  11        2.41      -10.00     10.00 o 
   4   7  11      143.77      178.41     18.43 o 
   5   7  11       79.92       69.11     18.79 o 
   6   7  11       14.12       51.52     22.07 o 
   7   7  11       81.81      188.16     45.70 o 
  -9   8  11       60.78       58.36     62.89 o 
  -8   8  11      135.33      179.81     32.89 o 
  -7   8  11        0.03        2.85     16.49 o 
  -6   8  11       53.77       27.55     23.29 o 
  -5   8  11      207.31      193.51     31.10 o 
  -4   8  11      454.07      360.08     36.44 o 
  -3   8  11      248.31      272.70     23.91 o 
  -2   8  11     1344.84     1229.61     34.31 o 
  -1   8  11       74.84       92.14     15.87 o 
   0   8  11     1627.58     1468.26     40.10 o 
   1   8  11      198.18      169.01     18.22 o 
   2   8  11        0.73       -4.44     12.66 o 
   3   8  11      166.14      189.63     20.20 o 
   4   8  11       21.02       21.77     12.55 o 
   5   8  11      156.51      142.42     20.61 o 
   6   8  11        0.03       11.61     13.80 o 
  -9   9  11      232.69      176.66     48.09 o 
  -8   9  11      169.83      142.56     78.24 o 
  -7   9  11       32.45       41.01     20.57 o 
  -6   9  11       10.72       41.50     23.40 o 
  -5   9  11      457.40      500.41     43.58 o 
  -4   9  11      463.34      460.85     41.82 o 
  -3   9  11       47.85       42.53     15.95 o 
  -2   9  11       48.78       26.86     11.25 o 
  -1   9  11      477.45      415.94     32.34 o 
   0   9  11     2051.47     1929.28     51.98 o 
   1   9  11      223.48      211.81     19.69 o 
   2   9  11       48.04        8.57     13.63 o 
   3   9  11       13.74       23.93     11.77 o 
   4   9  11       14.00       14.78     12.19 o 
   5   9  11        2.29       32.57     13.64 o 
   6   9  11        0.83       33.60     29.17 o 
  -9  10  11       23.18       13.40     56.91 o 
  -8  10  11       27.86       32.99     25.73 o 
  -7  10  11        0.71       -6.93     18.21 o 
  -6  10  11       86.71      131.81     39.22 o 
  -5  10  11        0.70       10.17     20.53 o 
  -4  10  11       26.63       -2.22     17.96 o 
  -3  10  11       98.71       95.55     19.09 o 
  -2  10  11        0.31       -3.66     10.81 o 
  -1  10  11        4.32        8.43     13.31 o 
   0  10  11      673.99      572.23     31.42 o 
   1  10  11        2.71      -11.57     11.57 o 
   2  10  11       53.95       79.93     15.15 o 
   3  10  11      300.10      288.62     23.97 o 
   4  10  11        6.36       15.37     14.37 o 
   5  10  11       18.24       27.73     13.14 o 
   6  10  11      145.09      164.07     37.02 o 
  -9  11  11        0.10       87.07     64.79 o 
  -8  11  11       60.40       70.18     37.69 o 
  -7  11  11        0.65       19.57     18.46 o 
  -6  11  11       20.49       13.35     28.47 o 
  -5  11  11      531.93      521.93     54.76 o 
  -4  11  11        4.92      -11.61     26.47 o 
  -3  11  11      287.63      244.00     49.86 o 
  -2  11  11      103.88      106.16     13.97 o 
  -1  11  11     1066.90     1033.58     83.18 o 
   0  11  11       13.98       15.35     16.11 o 
   1  11  11       44.83       48.98     14.26 o 
   2  11  11      154.90      157.76     18.52 o 
   3  11  11       45.54       57.38     14.93 o 
   4  11  11      181.64      221.71     20.31 o 
   5  11  11       23.41       47.42     14.55 o 
   6  11  11      613.42      702.05     42.97 o 
  -8  12  11       41.52       41.42     26.83 o 
  -7  12  11      376.79      382.32     35.88 o 
  -6  12  11        0.45       44.54     47.02 o 
  -5  12  11      185.36       90.53     34.08 o 
  -4  12  11      494.06      440.39     52.22 o 
  -3  12  11       15.38       -6.90     12.25 o 
  -2  12  11       59.39       67.14     18.44 o 
  -1  12  11       69.47       27.83     19.89 o 
   0  12  11        0.76        1.79     13.18 o 
   1  12  11      167.64      213.49     19.77 o 
   2  12  11       41.27       58.63     14.07 o 
   3  12  11       56.64       72.66     16.28 o 
   4  12  11      179.31      194.13     23.72 o 
   5  12  11        5.50        6.66     16.92 o 
   6  12  11       64.22       63.92     21.77 o 
  -8  13  11      122.25      250.75     74.62 o 
  -7  13  11      174.95      200.20     44.24 o 
  -6  13  11       13.22      -14.07     28.68 o 
  -5  13  11        7.78       33.68     29.28 o 
  -4  13  11      514.83      471.01     35.97 o 
  -3  13  11      614.14      684.86     60.53 o 
  -2  13  11        7.22       56.31     21.87 o 
  -1  13  11        3.89       25.62     15.16 o 
   0  13  11        4.82       -5.36     15.40 o 
   1  13  11       57.11       73.89     15.64 o 
   2  13  11        1.55       -1.89     13.22 o 
   3  13  11       78.45       97.23     17.50 o 
   4  13  11       14.81       25.26     16.49 o 
   5  13  11      174.12      153.34     30.17 o 
   6  13  11       10.72       45.43     21.06 o 
  -8  14  11      151.71      175.20     72.02 o 
  -7  14  11        4.91      185.85     66.87 o 
  -6  14  11        2.57       23.86     32.37 o 
  -5  14  11      145.30      168.04     38.33 o 
  -4  14  11       31.76       31.00     19.48 o 
  -3  14  11       86.69       67.76     23.23 o 
  -2  14  11       42.33       44.26     15.41 o 
  -1  14  11      139.85      115.18     20.59 o 
   0  14  11      104.71      118.30     20.00 o 
   1  14  11        0.03       23.18     15.34 o 
   2  14  11       54.51       44.82     18.60 o 
   3  14  11       20.99       20.69     16.64 o 
   4  14  11      130.49      136.38     22.47 o 
   5  14  11      342.03      354.02     49.89 o 
  -8  15  11       46.33      137.18     63.60 o 
  -7  15  11        9.82       51.23     54.60 o 
  -6  15  11       77.81       56.24     34.06 o 
  -5  15  11      227.82      306.68     47.27 o 
  -4  15  11       15.46       -8.92     20.15 o 
  -3  15  11       42.57       77.30     24.18 o 
  -2  15  11       27.33       69.05     23.91 o 
  -1  15  11        2.57      -12.98     21.51 o 
   0  15  11        0.03       18.45     14.26 o 
   1  15  11      140.78      168.30     21.75 o 
   2  15  11       59.58       79.67     15.39 o 
   3  15  11      181.97      154.79     23.24 o 
   4  15  11      139.44      100.40     30.49 o 
   5  15  11        1.46       19.34     20.95 o 
  -8  16  11        0.83        4.61     52.38 o 
  -7  16  11       26.20       54.83     57.72 o 
  -6  16  11        0.28        3.26     28.80 o 
  -5  16  11       11.83       25.24     30.76 o 
  -4  16  11        0.66       -2.88     19.76 o 
  -3  16  11       75.20       78.72     27.94 o 
  -2  16  11      808.50      818.30     46.55 o 
  -1  16  11        9.86       14.23     24.97 o 
   0  16  11        4.30        6.45     14.91 o 
   1  16  11      303.69      392.05     29.19 o 
   2  16  11        6.47       -2.59     15.15 o 
   3  16  11        5.92       -8.58     16.30 o 
   4  16  11       51.40       41.80     19.71 o 
   5  16  11        8.99       45.54     28.89 o 
  -7  17  11        1.81       34.74     53.85 o 
  -6  17  11       44.47       71.61     34.93 o 
  -5  17  11        0.04       32.64     30.93 o 
  -4  17  11      366.47      326.71     32.68 o 
  -3  17  11        0.05       17.95     22.66 o 
  -2  17  11       35.79       67.84     23.20 o 
  -1  17  11       10.20       23.97     21.75 o 
   0  17  11        2.26       14.99     20.29 o 
   1  17  11        9.65       10.99     17.68 o 
   2  17  11      175.47      158.35     22.01 o 
   3  17  11       44.11       42.07     32.71 o 
   4  17  11       41.09       89.12     21.76 o 
   5  17  11        2.41       30.53     23.85 o 
  -7  18  11        9.98      -43.41     43.41 o 
  -6  18  11       20.05       49.41    112.62 o 
  -5  18  11        2.14      -30.01     40.39 o 
  -4  18  11        2.63       -2.81     21.76 o 
  -3  18  11      366.64      290.79     35.60 o 
  -2  18  11       16.35       57.79     28.62 o 
  -1  18  11       89.65       76.70     24.76 o 
   0  18  11      119.18      112.86     35.88 o 
   1  18  11        9.85       49.18     31.46 o 
   2  18  11       57.64       61.57     20.32 o 
   3  18  11      101.26      108.60     23.99 o 
   4  18  11        7.46       24.52     18.51 o 
  -7  19  11       14.47       36.88     55.11 o 
  -6  19  11      419.37      437.44     90.86 o 
  -5  19  11      222.45      253.24     45.88 o 
  -4  19  11       67.90       53.97     28.77 o 
  -3  19  11       43.37       46.56     29.01 o 
  -2  19  11        7.62       33.94     21.94 o 
  -1  19  11      116.26      156.44     36.47 o 
   0  19  11        3.50       -6.90     27.19 o 
   1  19  11       27.01        2.63     26.06 o 
   2  19  11      213.83      168.12     28.11 o 
   3  19  11       85.23      100.07     26.41 o 
   4  19  11       93.43      188.78     57.68 o 
  -6  20  11        8.42      -23.60     52.26 o 
  -5  20  11      336.26      392.49     78.86 o 
  -4  20  11      187.63      232.22     44.71 o 
  -3  20  11       40.34       13.33     26.28 o 
  -2  20  11        2.69       39.04     66.12 o 
  -1  20  11       12.32      -10.08     27.94 o 
   0  20  11       15.26       21.85     28.31 o 
   1  20  11        1.67      -19.04     26.97 o 
   2  20  11       30.72      -32.77     32.77 o 
   3  20  11      268.76      248.84     43.47 o 
  -6  21  11       96.97      162.63     67.18 o 
  -5  21  11       16.37       58.87     44.08 o 
  -4  21  11       55.43       53.34     26.55 o 
  -3  21  11       10.50       68.56     46.31 o 
  -2  21  11      155.80      189.68     39.71 o 
  -1  21  11      366.76      353.86     50.37 o 
   0  21  11      353.47      392.31    121.55 o 
   1  21  11       12.29      -35.10     35.10 o 
   2  21  11       58.25      -34.38     34.38 o 
   3  21  11       56.94      -51.50     51.50 o 
  -5  22  11      134.09      113.21     37.85 o 
  -4  22  11      216.93      150.80     36.94 o 
  -3  22  11       21.78       65.64     34.16 o 
  -2  22  11       71.75       68.62     52.99 o 
  -1  22  11        1.22       11.50     28.58 o 
   0  22  11      192.07       97.43     59.96 o 
   1  22  11       32.65       35.33     39.68 o 
   2  22  11       35.22      -48.61     48.61 o 
  -4  23  11        1.20       25.81     41.37 o 
  -3  23  11       37.84       87.58     50.98 o 
  -2  23  11        3.88      -37.99     37.99 o 
  -1  23  11       98.67       68.11     54.75 o 
   0  23  11       41.27      -23.27     53.30 o 
   1  23  11        1.43       23.51     37.65 o 
   2  23  11        3.22      -29.89     53.56 o 
  -3  24  11      219.02      208.82     56.28 o 
  -2  24  11        9.95      -38.02     38.02 o 
  -1  24  11       18.42      -42.49     42.49 o 
   0  24  11      110.74       34.68     59.70 o 
   1  24  11       50.77       -0.31     50.18 o 
  -2  25  11       41.16       71.05     44.98 o 
  -1  25  11       73.21       70.23     51.65 o 
  -8   0  12      611.11      606.99    100.60 o 
  -6   0  12      187.57      220.56     66.88 o 
  -4   0  12      361.59      338.39     68.49 o 
  -2   0  12       98.67      107.93     20.62 o 
   0   0  12        8.33       -8.85     16.63 o 
   2   0  12      299.55      278.93     25.94 o 
   4   0  12       48.21       34.04     18.57 o 
   6   0  12      309.86      342.43     70.97 o 
  -9   1  12       56.81        4.22     37.61 o 
  -8   1  12       35.15      -27.14     33.76 o 
  -7   1  12       21.90      -12.36     29.99 o 
  -6   1  12       62.31       75.64     37.36 o 
  -5   1  12       19.23       32.94     30.92 o 
  -4   1  12        1.54       30.29     30.99 o 
  -3   1  12       15.48       15.23     21.24 o 
  -2   1  12       13.74       -7.24     11.91 o 
  -1   1  12      100.59       76.90     12.67 o 
   0   1  12      540.63      548.87     27.95 o 
   1   1  12       51.72       24.91     13.31 o 
   2   1  12       50.64       29.50     11.21 o 
   3   1  12      179.83      176.10     18.35 o 
   4   1  12      202.10      209.51     21.46 o 
   5   1  12       25.67       95.75     21.44 o 
   6   1  12       65.74       72.89     24.40 o 
  -9   2  12      100.54      122.53     45.66 o 
  -8   2  12       48.29       21.94     42.04 o 
  -7   2  12       39.85       53.26     35.94 o 
  -6   2  12       13.37        0.59     30.51 o 
  -5   2  12      368.11      396.91     53.46 o 
  -4   2  12      194.53      235.85     32.01 o 
  -3   2  12     1034.58      897.00     47.92 o 
  -2   2  12      137.25      125.77     16.66 o 
  -1   2  12      888.66      818.10     28.10 o 
   0   2  12        2.65       -5.61     11.81 o 
   1   2  12      217.99      190.38     19.36 o 
   2   2  12      444.52      395.61     20.50 o 
   3   2  12       47.45       75.91     15.00 o 
   4   2  12        3.00       17.54     13.02 o 
   5   2  12      160.25      216.83     26.31 o 
   6   2  12        9.36        6.45     16.80 o 
  -9   3  12       20.77      -14.37     35.12 o 
  -8   3  12       19.46       40.25     42.51 o 
  -7   3  12        0.26       -4.39     33.04 o 
  -6   3  12       17.76      -10.28     30.68 o 
  -5   3  12        2.82       30.76     25.42 o 
  -4   3  12      112.32       93.13     24.98 o 
  -3   3  12      184.65      194.37     30.10 o 
  -2   3  12      842.73      779.07     28.96 o 
  -1   3  12      413.04      396.46     24.30 o 
   0   3  12      167.56      184.27     19.06 o 
   1   3  12       36.73       47.20     14.20 o 
   2   3  12        0.83        5.74     10.59 o 
   3   3  12        4.40       12.36     14.47 o 
   4   3  12       64.89       69.75     28.25 o 
   5   3  12       83.51      120.24     23.97 o 
   6   3  12       18.44        1.16     26.06 o 
  -9   4  12       64.58       52.45     66.08 o 
  -8   4  12       50.60       76.57     28.21 o 
  -7   4  12        6.72       51.67     26.06 o 
  -6   4  12        3.86      -21.20     21.20 o 
  -5   4  12       51.13       24.50     22.81 o 
  -4   4  12       50.62       46.62     23.62 o 
  -3   4  12      123.35      100.63     16.32 o 
  -2   4  12        2.18        7.19     14.36 o 
  -1   4  12     1441.18     1335.17     38.26 o 
   0   4  12      157.63      155.46     16.73 o 
   1   4  12        9.35       20.23     12.15 o 
   2   4  12      288.37      293.73     22.12 o 
   3   4  12      126.19       97.56     16.56 o 
   4   4  12       11.70       22.78     12.82 o 
   5   4  12       37.78       55.75     17.73 o 
   6   4  12       27.55       64.72     48.47 o 
  -9   5  12        0.27        4.87     37.20 o 
  -8   5  12        4.32        0.43     42.25 o 
  -7   5  12        7.92       22.84     31.00 o 
  -6   5  12      219.09      205.83     34.23 o 
  -5   5  12       93.04      121.95     28.95 o 
  -4   5  12     1191.69     1127.70     54.33 o 
  -3   5  12      232.11      217.49     21.89 o 
  -2   5  12      541.32      516.91     25.54 o 
  -1   5  12       18.29       11.14     15.41 o 
   0   5  12     3727.42     3469.05     62.51 o 
   1   5  12       35.60       33.40     13.31 o 
   2   5  12      184.46      176.35     18.19 o 
   3   5  12       62.07       75.29     14.82 o 
   4   5  12       26.93       25.59     13.01 o 
   5   5  12        5.72       21.60     14.14 o 
   6   5  12      279.09      347.67     44.80 o 
  -9   6  12       83.24       14.47     58.56 o 
  -8   6  12      344.79      372.34     34.09 o 
  -7   6  12      104.42      157.66     44.43 o 
  -6   6  12       51.41      100.57     29.36 o 
  -5   6  12        0.29       41.29     24.25 o 
  -4   6  12        4.65       -3.39     19.67 o 
  -3   6  12        0.50       -5.51     13.47 o 
  -2   6  12      937.77      842.13     30.02 o 
  -1   6  12      700.25      738.56     37.44 o 
   0   6  12       52.36       63.01     15.41 o 
   1   6  12       31.70       27.21     13.76 o 
   2   6  12      159.68      131.41     22.29 o 
   3   6  12        0.75       17.96     11.62 o 
   4   6  12       88.30       72.42     16.88 o 
   5   6  12       51.67       62.80     16.31 o 
   6   6  12       27.60       63.00     19.49 o 
  -9   7  12      135.26      113.79     67.08 o 
  -8   7  12        5.23       23.10     20.08 o 
  -7   7  12        5.75        1.79     23.22 o 
  -6   7  12       20.82       45.96     34.58 o 
  -5   7  12      110.27      142.75     29.73 o 
  -4   7  12      156.16      157.53     28.76 o 
  -3   7  12      165.44      159.83     20.43 o 
  -2   7  12       22.50       16.85     11.72 o 
  -1   7  12       48.39       69.20     16.40 o 
   0   7  12        1.73       12.69     13.31 o 
   1   7  12      103.31      101.26     16.28 o 
   2   7  12      644.59      667.17     32.34 o 
   3   7  12       36.59       55.45     16.98 o 
   4   7  12       35.02       48.81     14.60 o 
   5   7  12        4.84       11.62     13.08 o 
   6   7  12       25.85      100.96     63.08 o 
  -9   8  12        2.99        8.94     58.11 o 
  -8   8  12      258.51      326.96     33.89 o 
  -7   8  12        2.50       15.93     25.10 o 
  -6   8  12        0.23       40.63     23.95 o 
  -5   8  12        0.00       30.10     24.19 o 
  -4   8  12        0.54       20.66     10.22 o 
  -3   8  12       29.07       22.48     15.74 o 
  -2   8  12      273.37      238.24     17.36 o 
  -1   8  12      128.83      115.86     21.34 o 
   0   8  12        4.21        3.53     12.96 o 
   1   8  12       33.82       34.93     13.81 o 
   2   8  12       61.08       66.65     16.78 o 
   3   8  12        3.40       11.23     12.33 o 
   4   8  12      204.27      224.10     25.47 o 
   5   8  12       32.36       51.68     16.94 o 
   6   8  12       16.69       44.67     20.86 o 
  -9   9  12        1.41       13.85     58.95 o 
  -8   9  12      205.30      204.22     29.59 o 
  -7   9  12       83.76       51.55     59.69 o 
  -6   9  12       22.71       42.97     24.75 o 
  -5   9  12        0.62       19.28     21.58 o 
  -4   9  12       44.24       28.28     19.75 o 
  -3   9  12      750.87      707.41     34.15 o 
  -2   9  12       44.85       43.48     12.25 o 
  -1   9  12       55.12       62.24     16.58 o 
   0   9  12        1.59       21.58     15.01 o 
   1   9  12      490.87      469.12     30.78 o 
   2   9  12        0.32       -0.62     13.47 o 
   3   9  12       24.85       44.86     14.57 o 
   4   9  12       19.88       16.86     14.73 o 
   5   9  12       15.28       37.41     13.84 o 
   6   9  12        8.85       36.81     38.82 o 
  -8  10  12        0.20       23.02     36.95 o 
  -7  10  12      623.32      653.17     67.00 o 
  -6  10  12      151.13      168.07     39.84 o 
  -5  10  12       20.74       16.08     21.90 o 
  -4  10  12        0.26       -5.29     18.66 o 
  -3  10  12     1266.65     1177.08     45.25 o 
  -2  10  12       19.73       27.41     11.44 o 
  -1  10  12        0.00       -3.52     15.19 o 
   0  10  12      817.51      782.85     34.93 o 
   1  10  12        2.49        1.94     14.29 o 
   2  10  12       89.22      116.84     18.43 o 
   3  10  12       25.06        4.52     13.26 o 
   4  10  12       78.14      115.41     18.52 o 
   5  10  12       18.97       45.97     17.13 o 
   6  10  12        0.34      -21.50     37.17 o 
  -8  11  12        9.02      185.67     68.46 o 
  -7  11  12       50.46      110.17     35.54 o 
  -6  11  12        6.99       28.15     31.09 o 
  -5  11  12      111.31      131.12     37.05 o 
  -4  11  12        0.00       10.08     19.62 o 
  -3  11  12       61.88       73.66     20.23 o 
  -2  11  12        3.43        2.56     10.93 o 
  -1  11  12      134.03      111.19     21.53 o 
   0  11  12        6.56       16.51     16.04 o 
   1  11  12       31.58       24.95     16.14 o 
   2  11  12       17.90       27.26     12.83 o 
   3  11  12        0.48       33.94     14.45 o 
   4  11  12       18.20       46.83     19.54 o 
   5  11  12        0.48       34.48     18.70 o 
  -8  12  12       35.97        5.59     56.96 o 
  -7  12  12       95.07       58.24     34.49 o 
  -6  12  12      129.60      139.70     39.69 o 
  -5  12  12      223.85      131.45     37.47 o 
  -4  12  12      300.35      346.12     77.68 o 
  -3  12  12       16.52       12.06     16.16 o 
  -2  12  12      547.62      505.25     33.64 o 
  -1  12  12       17.02       12.64     16.58 o 
   0  12  12       38.13       34.48     16.29 o 
   1  12  12        0.40       14.28     14.37 o 
   2  12  12        1.55       -4.35     14.28 o 
   3  12  12       97.56      103.68     25.95 o 
   4  12  12        9.51       24.80     17.32 o 
   5  12  12       48.01       36.43     21.13 o 
  -8  13  12        0.14       16.76     53.65 o 
  -7  13  12      218.35      304.96     77.77 o 
  -6  13  12       88.40       37.41     34.59 o 
  -5  13  12      265.51      306.02     50.08 o 
  -4  13  12      321.96      287.50     46.80 o 
  -3  13  12       53.17       68.40     18.49 o 
  -2  13  12      320.02      358.17     35.67 o 
  -1  13  12      360.11      291.65     28.08 o 
   0  13  12        1.21       16.99     17.46 o 
   1  13  12       12.58       11.18     13.91 o 
   2  13  12       96.03      121.13     17.77 o 
   3  13  12       15.21       30.62     19.04 o 
   4  13  12      115.04      117.95     24.81 o 
   5  13  12        2.92       -4.40     22.51 o 
  -8  14  12       67.99       75.88     62.19 o 
  -7  14  12        7.39      -17.73     37.66 o 
  -6  14  12        2.24       60.99     36.08 o 
  -5  14  12       39.55       59.05     33.82 o 
  -4  14  12       39.00       -1.00     17.66 o 
  -3  14  12      131.30       78.65     30.44 o 
  -2  14  12      144.70      140.01     24.28 o 
  -1  14  12      221.63      211.74     25.22 o 
   0  14  12        0.03        1.71     14.52 o 
   1  14  12       35.85       53.43     17.21 o 
   2  14  12      159.01      185.52     29.01 o 
   3  14  12       47.94       39.24     19.00 o 
   4  14  12        0.99       16.58     27.51 o 
   5  14  12        9.94       21.71     24.44 o 
  -7  15  12      112.09      107.01     68.03 o 
  -6  15  12      170.50      204.39     45.27 o 
  -5  15  12       71.47      107.60     38.08 o 
  -4  15  12        4.93       -7.29     18.78 o 
  -3  15  12       86.67       51.22     23.10 o 
  -2  15  12       11.99        7.97     20.85 o 
  -1  15  12       29.61       51.10     15.90 o 
   0  15  12        0.01        0.50     21.12 o 
   1  15  12       55.59       53.51     16.75 o 
   2  15  12      163.18      205.89     40.48 o 
   3  15  12       29.09       -8.23     20.23 o 
   4  15  12        0.25       10.60     17.24 o 
  -7  16  12       21.45       -5.49     54.64 o 
  -6  16  12       11.73       52.41     35.71 o 
  -5  16  12        7.25       27.81     34.31 o 
  -4  16  12      210.29      203.15     28.49 o 
  -3  16  12      168.77      135.34     28.34 o 
  -2  16  12        0.02      -21.27     21.27 o 
  -1  16  12       65.13       98.75     30.53 o 
   0  16  12        0.71       -6.37     16.13 o 
   1  16  12       45.88       47.28     29.20 o 
   2  16  12       24.11       33.40     21.34 o 
   3  16  12        0.49      -13.82     13.82 o 
   4  16  12       52.76       67.44     23.05 o 
  -7  17  12       80.30      123.59     66.95 o 
  -6  17  12       69.59       35.19     33.13 o 
  -5  17  12       84.27       98.14     37.72 o 
  -4  17  12      249.62      265.62     31.39 o 
  -3  17  12      259.98      287.17     35.37 o 
  -2  17  12        4.61       -1.84     22.50 o 
  -1  17  12       78.29       30.54     77.11 o 
   0  17  12        1.05       18.41     23.00 o 
   1  17  12       20.34        4.01     18.68 o 
   2  17  12      172.70      168.88     28.29 o 
   3  17  12       34.41       30.43     21.64 o 
   4  17  12       58.80       66.84     25.43 o 
  -6  18  12       63.97       53.11     35.65 o 
  -5  18  12        3.04      -15.52     31.98 o 
  -4  18  12       90.16      112.82     31.39 o 
  -3  18  12       77.66        4.86     47.62 o 
  -2  18  12        2.33      -23.41     23.41 o 
  -1  18  12      197.56      276.43     43.45 o 
   0  18  12      156.24      228.65     54.89 o 
   1  18  12       13.67       -7.44     25.74 o 
   2  18  12        7.17       38.48     19.19 o 
   3  18  12       26.00       26.73     25.60 o 
  -6  19  12      142.76      137.09     65.12 o 
  -5  19  12        1.88       23.05     33.22 o 
  -4  19  12        1.62      -12.82     37.46 o 
  -3  19  12       10.20       57.56     27.57 o 
  -2  19  12        5.94       47.29     24.72 o 
  -1  19  12        7.13       15.80     19.74 o 
   0  19  12       40.03       20.17     39.15 o 
   1  19  12      142.94      156.03     35.20 o 
   2  19  12       13.83       15.72     36.52 o 
   3  19  12       72.25      179.07     70.06 o 
  -5  20  12       33.86       25.54     56.15 o 
  -4  20  12       70.27       83.33     27.85 o 
  -3  20  12       35.68       14.46     37.39 o 
  -2  20  12        0.01       -0.67     17.95 o 
  -1  20  12       34.80      -19.61     19.61 o 
   0  20  12       11.30       42.50     51.67 o 
   1  20  12      202.82      238.57     50.47 o 
   2  20  12       11.34      -15.63     55.70 o 
   3  20  12        4.16      -10.04     56.19 o 
  -5  21  12       49.38       98.95     58.96 o 
  -4  21  12        9.24       21.49     31.80 o 
  -3  21  12       14.68      -41.27     41.27 o 
  -2  21  12        0.98       32.94     40.85 o 
  -1  21  12        0.06      -15.72     28.57 o 
   0  21  12       23.52       57.95     54.51 o 
   1  21  12       17.80      -36.87     36.87 o 
   2  21  12       41.29       45.11     40.68 o 
  -4  22  12       81.92       56.44     42.84 o 
  -3  22  12       13.12      -33.05     42.25 o 
  -2  22  12      124.23       29.98     45.05 o 
  -1  22  12        0.94      -26.86     26.86 o 
   0  22  12       17.73      -45.05     45.05 o 
   1  22  12      206.42      196.66     49.30 o 
  -3  23  12        9.27      -35.14     42.90 o 
  -2  23  12        7.56      -19.70     41.25 o 
   0  23  12      167.26       64.25     59.46 o 
  -9   0  13       97.12      117.48     65.22 o 
  -7   0  13      245.74      185.10     65.51 o 
  -5   0  13      372.55      601.99     94.73 o 
  -3   0  13       17.48      -11.23     23.79 o 
  -1   0  13        8.57       -4.75     15.25 o 
   1   0  13        2.30       14.21     18.04 o 
   3   0  13      143.25      157.11     29.57 o 
   5   0  13      229.08      222.74     39.74 o 
  -9   1  13        8.32       25.67     41.36 o 
  -8   1  13      312.34      321.87     58.10 o 
  -7   1  13        0.86      -31.00     51.08 o 
  -6   1  13       45.40       90.04     37.02 o 
  -5   1  13      260.22      298.28     62.87 o 
  -4   1  13       44.37       39.09     33.26 o 
  -3   1  13      867.45      772.61     46.07 o 
  -2   1  13      368.41      347.26     21.59 o 
  -1   1  13     1163.93     1093.11     29.99 o 
   0   1  13        0.09       14.80     13.20 o 
   1   1  13       89.97       85.97     16.00 o 
   2   1  13      281.03      312.75     23.44 o 
   3   1  13       82.68       86.44     18.01 o 
   4   1  13        0.03       20.18     13.15 o 
   5   1  13        0.11       43.93     23.19 o 
   6   1  13       83.91      161.69     65.41 o 
  -9   2  13        0.00        8.29     37.49 o 
  -8   2  13        0.14       -1.33     38.62 o 
  -7   2  13        0.00        8.92     33.44 o 
  -6   2  13        2.88       22.11     33.55 o 
  -5   2  13       88.05       82.00     27.06 o 
  -4   2  13        0.02       44.24     23.05 o 
  -3   2  13      480.37      431.42     41.02 o 
  -2   2  13      280.23      281.44     35.16 o 
  -1   2  13       34.25       26.80     11.78 o 
   0   2  13      107.89       98.47     16.82 o 
   1   2  13      165.50      159.61     18.63 o 
   2   2  13      233.12      245.00     23.62 o 
   3   2  13      189.76      272.76     24.72 o 
   4   2  13       20.87       52.61     15.84 o 
   5   2  13        0.46       25.41     15.06 o 
   6   2  13        9.91       71.72     24.00 o 
  -9   3  13        8.55       33.03     41.24 o 
  -8   3  13      262.94      271.84     45.33 o 
  -7   3  13        1.70       20.82     30.54 o 
  -6   3  13      513.70      567.84     51.18 o 
  -5   3  13        0.11      -11.66     18.23 o 
  -4   3  13       94.28       72.60     24.26 o 
  -3   3  13      122.86      101.42     25.98 o 
  -2   3  13       18.40       28.47     14.05 o 
  -1   3  13       15.58        6.20     15.20 o 
   0   3  13      298.67      287.64     23.20 o 
   1   3  13      129.45      124.92     17.97 o 
   2   3  13      279.76      285.99     24.67 o 
   3   3  13      368.71      372.60     30.64 o 
   4   3  13       25.90       43.94     26.15 o 
   5   3  13       78.75       93.57     35.79 o 
   6   3  13      401.65      479.78     56.56 o 
  -9   4  13      510.70      534.69     74.28 o 
  -8   4  13       97.09       87.98     31.15 o 
  -7   4  13        1.84        2.01     23.24 o 
  -6   4  13       53.39       82.14     28.49 o 
  -5   4  13        1.85       49.48     31.49 o 
  -4   4  13       11.53       28.16     21.45 o 
  -3   4  13      153.04      120.34     17.74 o 
  -2   4  13       12.68       27.50     13.96 o 
  -1   4  13       32.87       10.31     20.18 o 
   0   4  13       23.89       37.31     13.05 o 
   1   4  13       70.33       86.05     17.94 o 
   2   4  13      513.72      468.31     30.61 o 
   3   4  13       10.37       32.70     16.35 o 
   4   4  13       75.88       84.76     21.64 o 
   5   4  13        1.61      -21.45     30.74 o 
   6   4  13        1.82       49.77     22.93 o 
  -9   5  13       17.62       -7.28     37.35 o 
  -8   5  13        4.93       25.79     26.93 o 
  -7   5  13        8.99       -2.14     33.02 o 
  -6   5  13       12.41       61.75     27.60 o 
  -5   5  13        5.27        8.25     29.45 o 
  -4   5  13       27.07       29.77     20.91 o 
  -3   5  13      395.18      383.43     31.03 o 
  -2   5  13      619.18      580.22     27.91 o 
  -1   5  13      183.62      181.05     21.18 o 
   0   5  13      262.87      258.76     20.58 o 
   1   5  13      496.90      537.85     29.59 o 
   2   5  13       94.10      112.86     21.69 o 
   3   5  13      100.56      122.23     18.60 o 
   4   5  13       25.23       18.52     29.16 o 
   5   5  13       21.48       37.65     35.74 o 
  -8   6  13      135.31      132.12     39.61 o 
  -7   6  13        4.93       13.01     25.50 o 
  -6   6  13        5.05       37.44     43.91 o 
  -5   6  13       91.19       94.97     28.25 o 
  -4   6  13      186.33      224.70     32.86 o 
  -3   6  13      722.65      695.28     34.20 o 
  -2   6  13      107.14      106.94     16.24 o 
  -1   6  13      169.65      161.96     20.31 o 
   0   6  13      175.76      135.69     16.60 o 
   1   6  13        6.60       20.98     15.19 o 
   2   6  13      384.66      409.17     33.62 o 
   3   6  13       26.79       26.66     22.41 o 
   4   6  13      148.52      185.95     24.95 o 
   5   6  13       10.40       67.76     18.41 o 
  -8   7  13        0.50       49.91     27.94 o 
  -7   7  13       56.98       93.72     30.97 o 
  -6   7  13      118.15      213.96     35.94 o 
  -5   7  13      542.63      587.23     49.39 o 
  -4   7  13      157.05      192.97     30.70 o 
  -3   7  13       82.50       98.90     19.68 o 
  -2   7  13      565.58      554.81     27.00 o 
  -1   7  13      250.76      270.57     23.93 o 
   0   7  13        8.89       14.75     14.18 o 
   1   7  13       77.50      110.96     16.84 o 
   2   7  13       26.01       51.74     17.31 o 
   3   7  13      343.62      328.83     29.66 o 
   4   7  13        8.19       31.63     15.72 o 
   5   7  13        0.11       32.53     15.37 o 
  -8   8  13       21.54      143.50     37.97 o 
  -7   8  13       46.73       56.73     28.52 o 
  -6   8  13       20.85       22.95     24.91 o 
  -5   8  13      128.81       89.16     26.77 o 
  -4   8  13        6.71       33.93     21.84 o 
  -3   8  13       82.91       74.68     18.92 o 
  -2   8  13      571.23      532.86     26.54 o 
  -1   8  13      107.72      124.39     26.96 o 
   0   8  13       82.54       62.68     16.24 o 
   1   8  13      200.90      156.73     21.78 o 
   2   8  13      298.48      292.55     29.66 o 
   3   8  13       17.12       12.78     20.61 o 
   4   8  13        0.13       20.64     27.85 o 
   5   8  13        1.04       21.17     19.43 o 
  -8   9  13       18.68        9.16     74.82 o 
  -7   9  13      435.90      538.80     63.72 o 
  -6   9  13      122.36      123.07     31.60 o 
  -5   9  13      267.72      295.81     40.28 o 
  -4   9  13       72.73       52.85     31.77 o 
  -3   9  13      138.30      158.71     27.87 o 
  -2   9  13        0.58        3.11     12.27 o 
  -1   9  13       50.48       63.05     17.17 o 
   0   9  13      361.61      348.28     28.35 o 
   1   9  13       51.71       17.02     15.07 o 
   2   9  13       59.13       63.61     17.67 o 
   3   9  13        0.95       22.31     13.30 o 
   4   9  13        5.99       29.25     16.04 o 
   5   9  13        3.40       23.38     23.63 o 
  -8  10  13       65.99       70.21     42.18 o 
  -7  10  13        0.01       82.68     38.38 o 
  -6  10  13       73.81      101.38     58.62 o 
  -5  10  13        9.47       48.86     24.78 o 
  -4  10  13       57.33       68.58     17.37 o 
  -3  10  13       18.53       28.09     17.14 o 
  -2  10  13      179.99      161.61     16.38 o 
  -1  10  13      183.61      225.55     26.08 o 
   0  10  13       43.30       40.89     16.86 o 
   1  10  13       53.63       48.53     16.72 o 
   2  10  13        0.50       21.75     14.36 o 
   3  10  13      460.94      487.09     44.52 o 
   4  10  13       32.20       52.44     18.26 o 
   5  10  13       43.98       53.43     19.28 o 
  -8  11  13       22.15       78.43     62.28 o 
  -7  11  13      376.65      442.00     57.08 o 
  -6  11  13       25.28       -7.75     55.42 o 
  -5  11  13      114.23       95.94     47.55 o 
  -4  11  13       13.10       20.38     20.56 o 
  -3  11  13       16.09       21.02     17.28 o 
  -2  11  13        3.72       39.35     17.59 o 
  -1  11  13      433.99      414.17     33.18 o 
   0  11  13      217.61      278.64     28.39 o 
   1  11  13        5.84       50.48     28.67 o 
   2  11  13      234.48      282.24     26.90 o 
   3  11  13       22.24       41.05     15.06 o 
   4  11  13      295.30      353.23     42.16 o 
   5  11  13       12.25       28.09     25.12 o 
  -8  12  13      301.84      257.86     84.14 o 
  -7  12  13       52.82       83.06     36.94 o 
  -6  12  13        2.65      -16.75     31.18 o 
  -5  12  13        7.80       42.93     31.93 o 
  -4  12  13      172.27      141.78     37.68 o 
  -3  12  13      224.86      212.12     25.66 o 
  -2  12  13      177.63      171.79     24.35 o 
  -1  12  13       21.66       24.87     16.36 o 
   0  12  13       10.05        0.52     14.92 o 
   1  12  13       13.56       -4.20     14.93 o 
   2  12  13        5.75        6.18     23.12 o 
   3  12  13       13.56       20.91     22.73 o 
   4  12  13       11.98       27.97     15.10 o 
  -7  13  13       96.54      159.23     45.88 o 
  -6  13  13       89.60      101.07     42.21 o 
  -5  13  13      721.83      683.41     67.55 o 
  -4  13  13       58.79       89.61     35.55 o 
  -3  13  13       42.88       43.85     30.38 o 
  -2  13  13       52.30       90.29     20.51 o 
  -1  13  13       58.28       54.88     17.85 o 
   0  13  13        0.06       -0.68     14.09 o 
   1  13  13       42.09       27.78     18.77 o 
   2  13  13      225.93      223.61     28.78 o 
   3  13  13        5.36       25.63     30.88 o 
   4  13  13       82.19      100.01     23.55 o 
  -7  14  13        1.41       52.15     59.41 o 
  -6  14  13      131.38      136.99     41.82 o 
  -5  14  13        9.91       47.11     35.09 o 
  -4  14  13        8.90      -26.14     29.12 o 
  -3  14  13      247.46      232.35     31.53 o 
  -2  14  13       17.39       57.09     18.78 o 
  -1  14  13        8.50       50.71     18.09 o 
   0  14  13      161.73      164.58     25.69 o 
   1  14  13       64.37       44.63     21.27 o 
   2  14  13       42.38       70.48     18.75 o 
   3  14  13       90.02      106.33     28.59 o 
   4  14  13       40.29       50.45     24.21 o 
  -7  15  13      147.66      198.18     75.71 o 
  -6  15  13        0.20       -4.08     35.09 o 
  -5  15  13       10.83       -9.82     31.42 o 
  -4  15  13        6.66      -14.68     52.78 o 
  -3  15  13       11.66        4.80     23.49 o 
  -2  15  13       10.16      -10.54     29.07 o 
  -1  15  13       65.00       84.57     21.18 o 
   0  15  13       74.59      104.05     21.95 o 
   1  15  13       94.54      160.95     28.33 o 
   2  15  13        1.28       65.13     21.67 o 
   3  15  13       41.21      106.27     28.15 o 
   4  15  13        0.03       34.67     31.79 o 
  -6  16  13        6.08       19.23     33.66 o 
  -5  16  13       10.60       24.13     31.88 o 
  -4  16  13       53.68       17.79     22.09 o 
  -3  16  13      244.64      178.44     28.38 o 
  -2  16  13       89.34      116.90     29.35 o 
  -1  16  13      166.18      236.23     43.27 o 
   0  16  13       69.00       98.44     22.75 o 
   1  16  13        0.29       21.19     19.14 o 
   2  16  13      147.70      163.88     31.95 o 
   3  16  13      140.99      113.45     35.84 o 
  -6  17  13       49.47       37.57     60.67 o 
  -5  17  13       41.53      109.26     44.40 o 
  -4  17  13       15.47        9.20     22.78 o 
  -3  17  13      109.19       63.11     37.99 o 
  -2  17  13        2.72       20.76     24.25 o 
  -1  17  13        0.15      -14.34     41.04 o 
   0  17  13       90.25       89.70     37.20 o 
   1  17  13       19.36       18.89     19.83 o 
   2  17  13       48.90       79.41     32.83 o 
   3  17  13      463.81      474.54     57.30 o 
  -6  18  13       58.38       69.41     62.14 o 
  -5  18  13       37.75       13.97     51.69 o 
  -4  18  13      150.00      185.41     34.78 o 
  -3  18  13        3.61       20.90     31.32 o 
  -2  18  13       37.04       64.11     49.78 o 
  -1  18  13        5.11        3.46     26.50 o 
   0  18  13        3.00       -9.60     32.32 o 
   1  18  13       19.33       70.40     39.23 o 
   2  18  13       22.82       16.75     23.05 o 
   3  18  13       39.74       79.69     35.44 o 
  -5  19  13       38.49       85.31     61.62 o 
  -4  19  13      178.39      177.37     61.51 o 
  -3  19  13       83.68       90.62     35.34 o 
  -2  19  13      493.24      527.48     95.71 o 
  -1  19  13      207.09      213.49     61.12 o 
   0  19  13      211.83      178.07     63.80 o 
   1  19  13       47.24      -31.52     94.43 o 
   2  19  13       24.46       41.70     38.93 o 
  -4  20  13      139.61      152.23     58.14 o 
  -3  20  13        1.29      -22.36     29.91 o 
  -2  20  13        4.57       16.91     45.65 o 
  -1  20  13      158.37      211.29     60.87 o 
   0  20  13        1.87      -32.68     50.79 o 
   1  20  13      195.74      156.99     47.82 o 
  -4  21  13       77.01       32.23     30.81 o 
  -3  21  13        0.04        9.57     44.96 o 
  -2  21  13      397.36      356.49     69.53 o 
  -1  21  13       88.66       79.46     55.67 o 
   0  21  13       36.92        6.78     54.67 o 
   1  21  13       12.51       19.42     57.43 o 
  -2  22  13       13.73      127.30     52.08 o 
  -1  22  13        7.85      -37.18     37.18 o 
  -8   0  14      148.23      173.82     70.78 o 
  -6   0  14       18.26      -17.88     50.72 o 
  -4   0  14      292.67      316.80     46.46 o 
  -2   0  14      418.04      414.27     33.95 o 
   0   0  14        0.87        7.90     19.28 o 
   2   0  14       11.82       73.46     26.51 o 
   4   0  14      154.00      207.86     50.87 o 
  -8   1  14      186.47      220.91     52.05 o 
  -7   1  14       51.72      135.70     54.70 o 
  -6   1  14       24.39       48.60     38.38 o 
  -5   1  14       54.66       52.67     23.98 o 
  -4   1  14       18.67       48.37     25.11 o 
  -3   1  14        0.64       -8.02     17.15 o 
  -2   1  14       39.51       39.81     13.91 o 
  -1   1  14       28.83       32.95     16.75 o 
   0   1  14        0.18       16.33     14.25 o 
   1   1  14       10.04       11.97     13.56 o 
   2   1  14      149.81      241.19     30.96 o 
   3   1  14       83.22      132.93     20.41 o 
   4   1  14       62.63       79.23     24.40 o 
   5   1  14       28.03       86.25     22.47 o 
  -8   2  14       71.63       61.05     42.78 o 
  -7   2  14      122.54      140.87     43.69 o 
  -6   2  14       51.77       64.38     38.68 o 
  -5   2  14      356.13      332.58     51.04 o 
  -4   2  14       45.45       35.93     23.96 o 
  -3   2  14      293.07      315.41     41.71 o 
  -2   2  14        9.75       17.35     12.94 o 
  -1   2  14       13.53       -6.91     11.77 o 
   0   2  14      121.43      108.61     16.47 o 
   1   2  14      158.54      171.86     20.03 o 
   2   2  14       51.33       61.06     17.11 o 
   3   2  14      204.66      278.51     28.98 o 
   4   2  14       29.15       56.13     17.81 o 
   5   2  14       64.68      112.93     25.53 o 
  -8   3  14       64.61      149.44     46.77 o 
  -7   3  14       44.83       31.83     31.03 o 
  -6   3  14       48.68       72.67     28.30 o 
  -5   3  14       87.25       81.48     25.43 o 
  -4   3  14      120.66      109.84     27.37 o 
  -3   3  14       17.97       -7.62     32.71 o 
  -2   3  14       64.22       62.75     14.67 o 
  -1   3  14      108.67       76.29     14.74 o 
   0   3  14      218.58      214.49     19.57 o 
   1   3  14        2.81       19.20     13.55 o 
   2   3  14       38.85       74.06     17.34 o 
   3   3  14        9.71       44.75     17.03 o 
   4   3  14      311.30      414.73     42.09 o 
   5   3  14      222.69      350.13     38.49 o 
  -8   4  14       85.72       98.40     45.90 o 
  -7   4  14      137.62      145.03     47.86 o 
  -6   4  14       39.72       49.64     27.57 o 
  -5   4  14        1.55        2.61     22.30 o 
  -4   4  14       26.34       -5.76     19.51 o 
  -3   4  14     3923.19     3619.18     83.32 o 
  -2   4  14       23.38       38.73     14.80 o 
  -1   4  14       17.01       24.22     12.98 o 
   0   4  14       16.69       26.32     12.39 o 
   1   4  14       17.86       38.47     14.10 o 
   2   4  14      108.21       99.05     18.92 o 
   3   4  14        3.93       52.55     18.24 o 
   4   4  14       61.39       92.38     22.12 o 
   5   4  14       87.27       81.75     35.63 o 
  -8   5  14       16.49       15.05     39.21 o 
  -7   5  14        0.65       16.71     36.57 o 
  -6   5  14       28.99       16.03     26.06 o 
  -5   5  14        5.63       28.69     24.01 o 
  -4   5  14      187.43      254.97     35.38 o 
  -3   5  14       98.42       83.82     18.36 o 
  -2   5  14      682.34      598.47     28.29 o 
  -1   5  14      213.61      219.94     20.84 o 
   0   5  14       63.76       45.74     16.02 o 
   1   5  14       48.37       45.52     15.08 o 
   2   5  14        6.24       46.97     17.47 o 
   3   5  14      153.01      192.11     28.93 o 
   4   5  14      113.94      206.52     48.45 o 
   5   5  14        5.24       61.95     20.14 o 
  -8   6  14       84.33       68.19     44.13 o 
  -7   6  14       62.40       84.07     30.70 o 
  -6   6  14       55.85       80.70     30.78 o 
  -5   6  14       91.26      109.43     29.19 o 
  -4   6  14        7.12       44.42     23.84 o 
  -3   6  14       45.45       46.18     17.27 o 
  -2   6  14       24.03       36.51     14.52 o 
  -1   6  14        0.19      -10.34     13.67 o 
   0   6  14        1.06       -2.91     11.29 o 
   1   6  14      159.90      184.47     20.88 o 
   2   6  14        5.51       40.59     16.57 o 
   3   6  14        2.86       -4.79     22.82 o 
   4   6  14        0.01       19.81     15.66 o 
   5   6  14      142.58      217.04     30.44 o 
  -8   7  14        0.38      -30.88     53.40 o 
  -7   7  14      146.20      236.13     39.39 o 
  -6   7  14       92.63      134.27     33.44 o 
  -5   7  14       41.17       50.62     35.05 o 
  -4   7  14       45.38       55.72     22.56 o 
  -3   7  14       72.14       69.28     18.39 o 
  -2   7  14       27.85       28.43     13.71 o 
  -1   7  14        1.67       -3.05     14.15 o 
   0   7  14      235.96      306.79     22.39 o 
   1   7  14      163.36      192.65     23.08 o 
   2   7  14      106.71       87.99     22.30 o 
   3   7  14        5.33       16.31     20.75 o 
   4   7  14       98.50      155.69     38.36 o 
   5   7  14       10.15       73.67     30.84 o 
  -8   8  14        7.78        1.07     56.17 o 
  -7   8  14      194.15      271.04     73.70 o 
  -6   8  14       13.72       49.34     27.33 o 
  -5   8  14      109.81       87.50     34.92 o 
  -4   8  14       12.43       26.69     21.85 o 
  -3   8  14        0.01        8.23     15.96 o 
  -2   8  14       19.47        7.16     13.00 o 
  -1   8  14        1.39       14.04     18.14 o 
   0   8  14       50.69       42.81     14.79 o 
   1   8  14       44.31       51.01     17.30 o 
   2   8  14      107.57      137.29     21.74 o 
   3   8  14        1.74       25.55     14.34 o 
   4   8  14        8.50       61.46     20.43 o 
  -8   9  14        1.04       13.15     61.03 o 
  -7   9  14       44.45       83.22     38.51 o 
  -6   9  14       12.80       24.21     26.12 o 
  -5   9  14        5.98       26.89     23.41 o 
  -4   9  14       66.48       84.71     25.17 o 
  -3   9  14      111.75      110.92     21.12 o 
  -2   9  14       21.54        3.37     11.97 o 
  -1   9  14      589.93      630.63     35.50 o 
   0   9  14      143.53      169.00     22.32 o 
   1   9  14        6.29        3.55     14.99 o 
   2   9  14        7.34       28.33     16.21 o 
   3   9  14       37.43       40.33     20.09 o 
   4   9  14       34.46      127.24     39.07 o 
  -7  10  14       48.93       38.14     61.07 o 
  -6  10  14       61.61       64.42     35.96 o 
  -5  10  14       50.25       71.63     26.68 o 
  -4  10  14       10.53       34.02     28.59 o 
  -3  10  14       76.43       77.07     19.94 o 
  -2  10  14       45.71       45.60     19.16 o 
  -1  10  14       20.06        4.93     16.92 o 
   0  10  14      112.34      127.05     24.34 o 
   1  10  14       21.04        8.01     15.86 o 
   2  10  14       10.92       21.00     15.32 o 
   3  10  14       58.51       68.96     17.44 o 
   4  10  14       20.74       35.13     31.65 o 
  -7  11  14        0.07       -3.16     56.78 o 
  -6  11  14       94.13       96.82     37.81 o 
  -5  11  14        0.57      -14.69     32.51 o 
  -4  11  14        1.10       29.04     21.67 o 
  -3  11  14       34.00       28.70     28.85 o 
  -2  11  14        0.54       -2.57     15.74 o 
  -1  11  14       77.83       82.28     20.29 o 
   0  11  14      213.27      189.42     24.27 o 
   1  11  14        0.02       10.86     15.01 o 
   2  11  14      294.25      294.56     29.05 o 
   3  11  14       39.59       35.63     16.70 o 
   4  11  14       27.28       53.52     47.42 o 
  -7  12  14      277.46      344.73     88.11 o 
  -6  12  14       11.86       89.38     37.42 o 
  -5  12  14      541.06      462.58    111.32 o 
  -4  12  14        3.11      -18.42     18.42 o 
  -3  12  14       21.44       37.34     24.87 o 
  -2  12  14      397.73      397.39     34.22 o 
  -1  12  14        0.72        4.88     16.17 o 
   0  12  14        0.39       13.24     15.78 o 
   1  12  14       16.09       33.56     16.42 o 
   2  12  14        2.40       26.55     15.24 o 
   3  12  14        4.98       40.10     22.50 o 
   4  12  14       10.42       37.54     40.03 o 
  -7  13  14      108.84      163.17     69.33 o 
  -6  13  14       53.06       80.11     55.56 o 
  -5  13  14        0.64       22.92     35.55 o 
  -4  13  14        7.58       22.27     18.04 o 
  -3  13  14        9.03        9.41     21.86 o 
  -2  13  14       90.98      107.71     22.38 o 
  -1  13  14        2.09       11.59     19.08 o 
   0  13  14        2.02       35.43     19.57 o 
   1  13  14       36.14       50.69     17.42 o 
   2  13  14        0.56       51.41     30.66 o 
   3  13  14        0.21       49.68     19.09 o 
  -6  14  14      268.80      350.50     85.91 o 
  -5  14  14       10.83       -4.10     33.31 o 
  -4  14  14      148.54      189.39     43.93 o 
  -3  14  14        0.73        8.04     22.72 o 
  -2  14  14       87.07       98.07     21.79 o 
  -1  14  14        2.19       22.68     17.54 o 
   0  14  14       13.14       33.57     21.31 o 
   1  14  14       20.82        8.22     16.73 o 
   2  14  14        8.92       39.33     27.13 o 
   3  14  14       68.02       66.18     39.92 o 
  -6  15  14      162.26      284.29     80.67 o 
  -5  15  14        0.50       49.90     56.18 o 
  -4  15  14      122.76      152.57     42.04 o 
  -3  15  14        2.15      -21.70     21.70 o 
  -2  15  14        0.69       -5.76     23.81 o 
  -1  15  14      119.01      143.87     28.80 o 
   0  15  14       15.07       47.84     18.80 o 
   1  15  14       18.77       57.34     17.25 o 
   2  15  14        0.14      -25.44     40.07 o 
   3  15  14       56.62       74.72     28.12 o 
  -6  16  14        4.90       -1.25     57.91 o 
  -5  16  14       15.02       58.28     62.31 o 
  -4  16  14        3.33       19.88     48.73 o 
  -3  16  14       36.67       34.70     24.82 o 
  -2  16  14      136.24      113.89     29.61 o 
  -1  16  14        0.76        3.80     22.78 o 
   0  16  14       34.76       66.78     23.41 o 
   1  16  14      518.38      661.53     40.86 o 
   2  16  14        0.49      -17.53     33.16 o 
  -5  17  14       70.98       18.34     59.56 o 
  -4  17  14       80.90       65.79     57.48 o 
  -3  17  14        9.23        8.20     30.27 o 
  -2  17  14       24.46       10.64     31.01 o 
  -1  17  14       59.10       75.30     62.61 o 
   0  17  14       40.90       99.99     34.34 o 
   1  17  14      100.81      119.84     29.26 o 
   2  17  14        3.33       28.24     21.79 o 
  -5  18  14      202.81      186.98     75.92 o 
  -4  18  14       98.98      146.97     64.99 o 
  -3  18  14       41.90       11.19     59.83 o 
  -2  18  14       11.06       -0.18     31.61 o 
  -1  18  14       80.97       64.16     33.56 o 
   0  18  14       30.08       68.09     53.81 o 
   1  18  14        0.23        3.89     44.32 o 
  -4  19  14        1.77       50.95     55.91 o 
  -3  19  14        8.92       20.48     33.38 o 
  -2  19  14        0.90        6.47     32.37 o 
  -1  19  14      239.60      243.17     63.57 o 
   0  19  14       26.51      -48.28     48.28 o 
  -3  20  14       14.55       36.24     37.83 o 
  -2  20  14       32.08       78.56     53.41 o 
  -1  20  14       16.93       54.10     49.76 o 
  -7   0  15       74.15       98.58     68.55 o 
  -5   0  15      563.81      534.94     60.96 o 
  -3   0  15      192.89      168.79     38.32 o 
  -1   0  15       56.83       71.17     22.60 o 
   1   0  15        5.56       -9.70     31.59 o 
   3   0  15       98.92      178.63     34.18 o 
  -8   1  15       94.60       79.13     46.26 o 
  -7   1  15       70.63       43.83     41.88 o 
  -6   1  15      138.42      183.12     36.57 o 
  -5   1  15      541.90      575.47     52.25 o 
  -4   1  15       42.87       44.35     20.99 o 
  -3   1  15      491.85      524.62     40.93 o 
  -2   1  15      127.72       93.61     16.37 o 
  -1   1  15       37.75       53.84     15.11 o 
   0   1  15      137.42      109.62     16.42 o 
   1   1  15       37.98       43.60     16.19 o 
   2   1  15        0.72      -12.66     12.66 o 
   3   1  15        6.71       32.05     15.37 o 
   4   1  15       87.21      101.36     25.29 o 
  -8   2  15        5.04       -3.90     38.34 o 
  -7   2  15      156.89      126.95     49.08 o 
  -6   2  15        2.23       19.51     26.10 o 
  -5   2  15      175.56      183.47     34.45 o 
  -4   2  15       77.95      107.92     34.41 o 
  -3   2  15       30.85       61.19     36.24 o 
  -2   2  15      232.52      214.31     19.75 o 
  -1   2  15      260.23      246.34     23.09 o 
   0   2  15       38.56       41.81     13.53 o 
   1   2  15        3.63       39.36     15.01 o 
   2   2  15       26.69       30.57     16.80 o 
   3   2  15      203.60      218.47     33.78 o 
   4   2  15       35.82      130.44     28.49 o 
  -8   3  15       12.24       25.96     38.66 o 
  -7   3  15       18.69       71.85     43.62 o 
  -6   3  15       92.16       88.47     30.68 o 
  -5   3  15       71.44       84.53     28.10 o 
  -4   3  15       38.44       38.55     25.45 o 
  -3   3  15      108.90      136.73     29.70 o 
  -2   3  15        0.16        8.68     13.21 o 
  -1   3  15      153.68      154.07     17.37 o 
   0   3  15      263.51      233.85     20.94 o 
   1   3  15       90.57      101.76     20.39 o 
   2   3  15       63.98       77.36     20.10 o 
   3   3  15        2.76       35.14     20.79 o 
   4   3  15      320.50      357.42     37.92 o 
  -8   4  15        1.10       13.03     41.85 o 
  -7   4  15       34.81       23.12     59.45 o 
  -6   4  15       14.55       42.51     42.18 o 
  -5   4  15      201.04      223.92     35.61 o 
  -4   4  15      238.44      284.58     38.14 o 
  -3   4  15        6.53        3.93     21.55 o 
  -2   4  15        4.30        1.40     12.67 o 
  -1   4  15       15.60       16.33     12.92 o 
   0   4  15       91.46      153.20     25.63 o 
   1   4  15       31.59       65.24     16.60 o 
   2   4  15      171.96      197.48     24.51 o 
   3   4  15       87.74       98.82     24.60 o 
   4   4  15       33.39      100.58     44.64 o 
  -7   5  15        2.21       38.00     39.74 o 
  -6   5  15       46.19       86.14     31.84 o 
  -5   5  15       94.53      117.09     34.89 o 
  -4   5  15        4.04       69.42     24.22 o 
  -3   5  15       75.26      109.89     28.47 o 
  -2   5  15       15.36       19.89     14.40 o 
  -1   5  15      328.93      271.24     21.06 o 
   0   5  15      187.43      239.76     20.97 o 
   1   5  15       35.32       38.07     15.28 o 
   2   5  15       95.59      158.62     31.25 o 
   3   5  15      674.31      784.48     48.25 o 
   4   5  15       41.36       95.09     30.11 o 
  -7   6  15       73.69       49.83     38.71 o 
  -6   6  15        4.47       15.50     28.36 o 
  -5   6  15      285.22      259.09     43.29 o 
  -4   6  15       91.59       93.69     27.87 o 
  -3   6  15        1.71       16.10     16.35 o 
  -2   6  15       49.64       38.78     14.70 o 
  -1   6  15       37.84       37.07     13.51 o 
   0   6  15        9.22       12.66     14.39 o 
   1   6  15        0.05        0.55     14.02 o 
   2   6  15        8.81       28.51     18.31 o 
   3   6  15       14.32       37.90     18.84 o 
   4   6  15      254.87      334.70     38.87 o 
  -7   7  15       88.70       81.01     42.21 o 
  -6   7  15       93.41      173.27     37.39 o 
  -5   7  15       25.54       35.97     25.38 o 
  -4   7  15       30.08       28.75     30.50 o 
  -3   7  15       15.75       33.30     17.48 o 
  -2   7  15        2.55       18.14     13.38 o 
  -1   7  15        0.10      -12.76     12.76 o 
   0   7  15        9.98       -7.85     13.58 o 
   1   7  15        9.77       59.09     23.48 o 
   2   7  15      179.51      211.76     26.25 o 
   3   7  15      286.86      312.10     38.50 o 
   4   7  15      164.90      271.95     35.24 o 
  -7   8  15        0.13        4.62     57.64 o 
  -6   8  15        9.15       51.83     29.15 o 
  -5   8  15      110.26      135.94     32.27 o 
  -4   8  15       14.00       25.73     21.43 o 
  -3   8  15      119.56      106.73     21.28 o 
  -2   8  15      132.50       99.63     20.31 o 
  -1   8  15       23.94       58.33     17.84 o 
   0   8  15       23.18       31.01     14.49 o 
   1   8  15      263.96      253.86     27.58 o 
   2   8  15       83.54       61.71     27.53 o 
   3   8  15        8.99       44.71     26.13 o 
  -7   9  15       98.10      107.72     62.39 o 
  -6   9  15      109.22      187.91     77.66 o 
  -5   9  15       68.80       96.66     22.79 o 
  -4   9  15      142.51      160.87     32.61 o 
  -3   9  15      299.39      300.76     29.46 o 
  -2   9  15      134.32      184.49     26.08 o 
  -1   9  15      189.60      205.64     27.00 o 
   0   9  15       61.49       62.19     21.67 o 
   1   9  15       36.90       28.39     16.97 o 
   2   9  15      242.66      197.65     25.60 o 
   3   9  15        0.43       70.84     17.70 o 
  -7  10  15       36.61       46.37     63.80 o 
  -6  10  15       38.71       86.78     62.13 o 
  -5  10  15        1.54       37.34     24.29 o 
  -4  10  15       21.58       28.70     22.64 o 
  -3  10  15       26.40       19.16     17.78 o 
  -2  10  15        3.03       16.03     18.47 o 
  -1  10  15       10.67       27.16     18.62 o 
   0  10  15       84.95       51.06     16.67 o 
   1  10  15      150.19      147.48     23.95 o 
   2  10  15       53.06       52.13     24.35 o 
   3  10  15       22.89       42.70     28.03 o 
  -6  11  15        5.34      -19.26     52.01 o 
  -5  11  15       41.66        7.00     34.32 o 
  -4  11  15       10.21       20.60     23.67 o 
  -3  11  15        9.85       12.00     18.00 o 
  -2  11  15      169.80      154.25     26.40 o 
  -1  11  15      292.98      304.50     40.06 o 
   0  11  15        4.19       -2.54     14.00 o 
   1  11  15      101.63      133.72     29.12 o 
   2  11  15       47.66       56.58     19.06 o 
   3  11  15       33.90       54.11     34.72 o 
  -6  12  15        9.63       45.84     58.06 o 
  -5  12  15       18.74       23.22     53.62 o 
  -4  12  15       53.61       31.67     34.73 o 
  -3  12  15       35.31       76.17     21.51 o 
  -2  12  15       61.44       55.96     22.51 o 
  -1  12  15       48.32       74.60     31.62 o 
   0  12  15      145.12      154.10     28.65 o 
   1  12  15        5.38        6.09     16.81 o 
   2  12  15       14.09       46.69     25.37 o 
   3  12  15      103.45      123.14     29.68 o 
  -6  13  15       85.86       79.77     64.26 o 
  -5  13  15        0.23      -45.10     45.10 o 
  -4  13  15       25.92       -2.29     51.85 o 
  -3  13  15        1.87       -4.73     28.34 o 
  -2  13  15      204.42      200.37     28.57 o 
  -1  13  15       53.84       41.30     20.42 o 
   0  13  15      413.36      479.76     45.97 o 
   1  13  15        1.59       38.02     27.18 o 
   2  13  15       34.69       51.71     26.97 o 
  -5  14  15       92.49       47.84     60.16 o 
  -4  14  15        0.20       25.92     52.94 o 
  -3  14  15       54.92       73.30     32.31 o 
  -2  14  15       79.76       96.11     35.51 o 
  -1  14  15       31.17       33.17     21.20 o 
   0  14  15       92.35      107.54     25.92 o 
   1  14  15       73.51       82.84     22.95 o 
   2  14  15      155.67      261.09     31.72 o 
  -5  15  15        4.13       63.40     60.93 o 
  -4  15  15       18.91       11.52     52.78 o 
  -3  15  15        0.06        6.60     28.93 o 
  -2  15  15       20.01       62.23     40.73 o 
  -1  15  15      307.26      373.61     49.73 o 
   0  15  15      193.89      250.63     50.76 o 
   1  15  15      312.12      535.04     69.17 o 
  -4  16  15       69.46      130.77     64.80 o 
  -3  16  15        1.18       12.93     31.85 o 
  -2  16  15        0.44       15.24     30.98 o 
  -1  16  15       12.18      -28.52     28.52 o 
   0  16  15       16.42       59.79     37.34 o 
   1  16  15      246.29      297.49     38.81 o 
  -4  17  15      249.32      247.53     76.21 o 
  -3  17  15       19.14       44.93     46.18 o 
  -2  17  15      356.98      329.99     49.29 o 
  -1  17  15        0.61      -33.83     33.87 o 
   0  17  15      289.60      288.72     52.74 o 
  -3  18  15       44.34      103.60     54.93 o 
  -2  18  15        0.50       -4.84     31.07 o 
  -1  18  15       92.53      149.72     62.14 o 
  -6   0  16       72.75       98.34     64.93 o 
  -4   0  16      548.77      536.63     75.13 o 
  -2   0  16       81.93       76.87     23.25 o 
   0   0  16       33.99       27.40     18.21 o 
   2   0  16       52.51       77.56     29.38 o 
  -7   1  16      124.09      135.40     47.20 o 
  -6   1  16       27.21       14.06     37.88 o 
  -5   1  16      268.91      329.88     42.04 o 
  -4   1  16       29.89       46.06     23.17 o 
  -3   1  16       31.25       26.14     20.91 o 
  -2   1  16       54.04       62.04     15.34 o 
  -1   1  16      200.92      196.29     21.01 o 
   0   1  16       95.84      102.90     18.53 o 
   1   1  16       24.40       10.06     16.24 o 
   2   1  16       47.00       87.98     21.36 o 
   3   1  16      175.59      285.45     33.53 o 
  -7   2  16       29.75       28.44     65.00 o 
  -6   2  16        2.98      -13.16     68.15 o 
  -5   2  16      583.34      629.86     56.07 o 
  -4   2  16       43.12       61.43     23.29 o 
  -3   2  16      228.51      287.61     33.25 o 
  -2   2  16       76.02       61.82     15.62 o 
  -1   2  16        6.21        3.34     13.82 o 
   0   2  16      202.02      232.16     19.49 o 
   1   2  16       62.78       55.62     18.71 o 
   2   2  16       10.54       12.74     16.68 o 
   3   2  16       12.52       42.16     19.20 o 
  -7   3  16        7.89       -1.04     38.96 o 
  -6   3  16        2.79       16.31     37.49 o 
  -5   3  16       28.43       26.17     25.29 o 
  -4   3  16       27.04       31.97     25.76 o 
  -3   3  16        3.00       -5.41     19.42 o 
  -2   3  16      264.52      222.08     20.43 o 
  -1   3  16       62.00       78.03     16.85 o 
   0   3  16        0.23       27.71     14.25 o 
   1   3  16       17.47       47.45     17.23 o 
   2   3  16        3.32       -9.87     21.50 o 
   3   3  16       85.15      132.56     36.92 o 
  -7   4  16       85.67       81.18     51.47 o 
  -6   4  16        8.65       62.22     41.60 o 
  -5   4  16      502.56      552.88     52.09 o 
  -4   4  16      156.37      154.94     34.34 o 
  -3   4  16        3.91       -4.78     19.27 o 
  -2   4  16      286.49      269.72     26.39 o 
  -1   4  16       30.84       50.62     14.73 o 
   0   4  16       14.18       35.30     14.19 o 
   1   4  16        2.25        8.64     14.63 o 
   2   4  16       33.67       36.31     20.34 o 
   3   4  16      379.04      402.99     52.13 o 
  -7   5  16       46.33       86.33     46.00 o 
  -6   5  16        0.12       20.15     35.95 o 
  -5   5  16       86.07      141.82     43.89 o 
  -4   5  16      108.00       60.83     36.51 o 
  -3   5  16      397.53      305.91     40.98 o 
  -2   5  16       43.87       43.02     14.66 o 
  -1   5  16        3.06        8.10     13.64 o 
   0   5  16        7.09       29.89     14.44 o 
   1   5  16        0.01       11.45     20.62 o 
   2   5  16      240.67      266.30     36.78 o 
   3   5  16        8.40       50.16     30.01 o 
  -6   6  16       63.39       63.76     38.82 o 
  -5   6  16        1.32       71.56     39.68 o 
  -4   6  16       10.20       44.84     25.06 o 
  -3   6  16        3.53       24.69     24.22 o 
  -2   6  16        7.44       17.08     13.14 o 
  -1   6  16        6.53       23.89     14.23 o 
   0   6  16       51.05       52.98     19.59 o 
   1   6  16       26.41       76.29     21.22 o 
   2   6  16        1.46        9.62     17.23 o 
   3   6  16      175.92      231.41     32.62 o 
  -6   7  16       58.20      141.22     44.31 o 
  -5   7  16      422.82      455.30     63.20 o 
  -4   7  16       61.29       96.43     42.73 o 
  -3   7  16        7.43       24.68     17.77 o 
  -2   7  16       16.34       33.83     20.08 o 
  -1   7  16        0.05       11.79     13.68 o 
   0   7  16        4.33       20.66     16.09 o 
   1   7  16        0.08       24.14     16.42 o 
   2   7  16       73.94      125.04     23.09 o 
   3   7  16      197.31      273.82     44.45 o 
  -6   8  16        5.25       41.72     45.80 o 
  -5   8  16       24.71       18.15     35.04 o 
  -4   8  16        0.08       37.46     30.24 o 
  -3   8  16       78.23       84.33     20.95 o 
  -2   8  16      143.19      134.12     25.77 o 
  -1   8  16       28.60       29.61     17.44 o 
   0   8  16        6.85       28.28     24.13 o 
   1   8  16       10.14       24.87     18.60 o 
   2   8  16        2.21       36.90     17.82 o 
  -6   9  16      348.05      499.73    105.08 o 
  -5   9  16       92.32      149.31     43.10 o 
  -4   9  16       19.58       28.73     32.65 o 
  -3   9  16      142.70      139.95     23.29 o 
  -2   9  16      270.91      271.01     31.01 o 
  -1   9  16      147.60      149.91     21.76 o 
   0   9  16       13.59       62.60     30.70 o 
   1   9  16        2.90       29.21     27.69 o 
   2   9  16       54.97       65.20     19.86 o 
  -6  10  16       15.44      109.12     70.63 o 
  -5  10  16       52.51       39.98     55.73 o 
  -4  10  16       21.25       81.53     31.52 o 
  -3  10  16       65.10       95.06     28.16 o 
  -2  10  16       42.42       54.02     22.17 o 
  -1  10  16      139.04      136.88     21.17 o 
   0  10  16      146.26      156.93     27.55 o 
   1  10  16        2.59       13.11     27.75 o 
   2  10  16       72.41      125.05     37.12 o 
  -5  11  16        9.96       11.67     56.64 o 
  -4  11  16       96.51      156.63     40.23 o 
  -3  11  16       22.47       51.08     22.41 o 
  -2  11  16       22.84       52.01     31.66 o 
  -1  11  16      114.12      105.71     21.57 o 
   0  11  16      188.61      233.90     34.28 o 
   1  11  16        2.60       30.16     18.68 o 
   2  11  16       13.77       55.90     20.02 o 
  -5  12  16        8.37       85.96     64.03 o 
  -4  12  16       34.28       17.00     51.22 o 
  -3  12  16        4.19       26.71     22.04 o 
  -2  12  16        7.10       26.18     21.87 o 
  -1  12  16      124.71      158.44     22.75 o 
   0  12  16      189.15      189.66     31.00 o 
   1  12  16       42.12      109.58     22.88 o 
  -5  13  16      154.85      153.82     75.54 o 
  -4  13  16        1.40       24.32     51.15 o 
  -3  13  16      142.01      152.99     34.75 o 
  -2  13  16        0.29       41.13     23.39 o 
  -1  13  16       43.74       95.52     28.49 o 
   0  13  16       32.54       31.32     22.20 o 
   1  13  16       20.77       91.63     21.90 o 
  -4  14  16       71.71       63.26     59.12 o 
  -3  14  16        2.00       26.25     29.50 o 
  -2  14  16      105.81       83.01     36.09 o 
  -1  14  16       13.34       70.21     35.84 o 
   0  14  16       24.52       30.67     21.24 o 
  -3  15  16       49.78       37.38     30.50 o 
  -2  15  16        3.08        5.43     31.95 o 
  -1  15  16        1.45      -18.44     24.68 o 
  -5   0  17      167.45      188.39     68.52 o 
  -3   0  17       89.37       66.65     35.63 o 
  -1   0  17       28.42       38.15     23.40 o 
   1   0  17        5.15      -30.05     58.33 o 
  -6   1  17       66.43       87.28     43.83 o 
  -5   1  17      240.05      239.67     73.70 o 
  -4   1  17        1.33       98.15     88.70 o 
  -3   1  17        8.06       -3.37     21.19 o 
  -2   1  17      132.94      142.08     18.57 o 
  -1   1  17       13.62       21.61     15.95 o 
   0   1  17       25.63       31.35     13.30 o 
   1   1  17       14.96       20.51     32.70 o 
   2   1  17       35.83       87.96     21.14 o 
  -6   2  17       89.29       89.95     44.22 o 
  -5   2  17        5.71       17.46     34.46 o 
  -4   2  17        0.64        8.72     31.56 o 
  -3   2  17        9.98       30.88     28.72 o 
  -2   2  17       56.11       88.28     16.75 o 
  -1   2  17       30.61       49.07     16.78 o 
   0   2  17      144.45      166.95     18.62 o 
   1   2  17        2.29       41.94     23.28 o 
   2   2  17        2.29       64.80     27.11 o 
  -6   3  17      108.38      109.55     43.87 o 
  -5   3  17       12.22       58.05     37.68 o 
  -4   3  17       25.86      -10.73     29.94 o 
  -3   3  17       54.56       52.11     26.27 o 
  -2   3  17        1.35        5.07     14.04 o 
  -1   3  17       49.84       34.19     16.27 o 
   0   3  17      354.94      380.48     31.40 o 
   1   3  17       40.25       46.71     15.16 o 
   2   3  17       17.55       58.73     20.90 o 
  -6   4  17       23.67       19.84     57.56 o 
  -5   4  17       77.84       82.51     82.94 o 
  -4   4  17      122.49      161.15     64.64 o 
  -3   4  17       27.54       51.10     25.41 o 
  -2   4  17       92.82       84.61     20.19 o 
  -1   4  17       12.25       17.49     15.69 o 
   0   4  17        7.51      -14.53     15.48 o 
   1   4  17       23.84       39.68     15.27 o 
   2   4  17        1.61       19.37     23.72 o 
  -6   5  17        0.55       88.54     40.74 o 
  -5   5  17      115.87       89.39     39.26 o 
  -4   5  17       85.41      168.76     44.53 o 
  -3   5  17       76.95       86.22     27.45 o 
  -2   5  17      115.50       86.24     23.18 o 
  -1   5  17       15.06       13.30     15.45 o 
   0   5  17       69.05       78.57     20.19 o 
   1   5  17       43.53       63.14     17.18 o 
  -5   6  17       55.65       51.84     38.76 o 
  -4   6  17      260.19      301.68     51.63 o 
  -3   6  17       35.68       41.74     28.59 o 
  -2   6  17        8.08        5.13     20.00 o 
  -1   6  17       12.13       27.68     15.38 o 
   0   6  17       26.76       48.21     17.54 o 
   1   6  17       15.88       12.54     18.55 o 
  -5   7  17      169.91      164.06     75.49 o 
  -4   7  17       15.18       56.68     32.89 o 
  -3   7  17       29.09       79.74     32.25 o 
  -2   7  17        1.23       31.05     19.67 o 
  -1   7  17        0.18        3.24     14.65 o 
   0   7  17      141.74      216.09     27.56 o 
   1   7  17        2.54       74.15     19.63 o 
  -5   8  17      351.50      434.96     62.48 o 
  -4   8  17       52.89      140.99     39.46 o 
  -3   8  17        1.71       54.05     27.13 o 
  -2   8  17        3.64       19.69     23.73 o 
  -1   8  17      131.24      169.18     20.74 o 
   0   8  17       18.21       -3.87     19.74 o 
   1   8  17       19.56       34.80     34.77 o 
  -5   9  17        0.90       25.74     48.65 o 
  -4   9  17        0.20       66.90     31.34 o 
  -3   9  17       70.96      116.52     35.19 o 
  -2   9  17      190.08      281.84     37.76 o 
  -1   9  17        2.93       30.23     18.24 o 
   0   9  17       25.56       59.02     22.13 o 
   1   9  17       38.46      121.63     28.88 o 
  -4  10  17        7.94       76.93     45.30 o 
  -3  10  17        0.74       78.51     31.71 o 
  -2  10  17       17.07       41.07     27.97 o 
  -1  10  17       35.52       95.42     30.59 o 
   0  10  17      159.63      165.36     29.29 o 
  -4  11  17      195.90      294.51     78.65 o 
  -3  11  17        8.55       75.38     30.96 o 
  -2  11  17       62.88      103.54     27.28 o 
  -1  11  17      509.41      543.83     55.88 o 
   0  11  17        0.20       29.41     18.22 o 
  -3  12  17       21.24      114.64     33.92 o 
  -2  12  17        4.84       51.47     61.90 o 
  -1  12  17       94.89      124.69     27.06 o 
  -4   0  18        0.13      119.56     59.16 o 
  -2   0  18      157.30      185.42     62.09 o 
   0   0  18      186.12      237.88     34.43 o 
  -4   1  18      146.74      158.00     44.90 o 
  -3   1  18      285.45      390.10     58.17 o 
  -2   1  18       13.04       44.45     22.39 o 
  -1   1  18       34.42       34.17     19.74 o 
   0   1  18        7.63       21.85     15.57 o 
  -4   2  18       60.56      102.45     41.70 o 
  -3   2  18       42.67       82.40     34.75 o 
  -2   2  18      131.86       91.68     24.79 o 
  -1   2  18       11.47        1.98     16.96 o 
   0   2  18        0.16      -16.21     16.95 o 
  -4   3  18      442.06      599.28     72.05 o 
  -3   3  18       72.25       79.41     36.27 o 
  -2   3  18        3.11       -2.72     21.30 o 
  -1   3  18       33.87       48.63     34.57 o 
   0   3  18        4.19        5.61     16.61 o 
  -4   4  18        6.06       27.87     32.16 o 
  -3   4  18       21.96       54.94     44.11 o 
  -2   4  18        0.48       28.40     21.33 o 
  -1   4  18        0.10       20.72     20.35 o 
   0   4  18       76.87      102.86     20.98 o 
  -4   5  18       51.64      106.71     39.06 o 
  -3   5  18       79.81      151.37     39.15 o 
  -2   5  18        0.55       43.63     27.21 o 
  -1   5  18       12.88       13.18     18.29 o 
  -3   6  18       71.65       85.48     60.12 o 
  -2   6  18        5.29       16.42     21.42 o 
  -1   6  18       25.14       35.63     20.06 o 
  -3   7  18       23.72       45.75     28.71 o 
  -2   7  18       25.68       52.96     23.75 o 
                                                 
